# Supplementary material for: Polypeptide formation in clusters of β-alanine amino acids by single ion impact
Source: Nat Commun. 2020 Jul 30;11:3818. doi: 10.1038/s41467-020-17653-z (PMC7393107; doi:10.1038/s41467-020-17653-z)
Supplement: Supplementary file 3 — Source Data [file 41467_2020_17653_MOESM3_ESM.zip]

Archive with 3 entries (3 files):
- Fig1a.txt
- Fig1b.txt
- Fig4_FigS1.txt
