# Supplementary material for: Polypeptide formation in clusters of β-alanine amino acids by single ion impact
Source: Nat Commun. 2020 Jul 30;11:3818. doi: 10.1038/s41467-020-17653-z (PMC7393107; doi:10.1038/s41467-020-17653-z)
Supplement: Supplementary file 3 — Source Data [file 41467_2020_17653_MOESM3_ESM.zip › Fig1a.txt]

0	5.6090072398	55	46	6	2	1	0	0	9
4	5.626718197705	60	50	3	4	3	0	0	10
8	5.644452554142	52	46	5	0	1	0	0	6
12	5.662210308855	78	67	4	4	3	0	0	11
16	5.679991461587	40	36	3	0	1	0	0	4
20	5.69779601208	49	44	3	1	0	1	0	5
24	5.715623960078	46	42	3	1	0	0	0	4
28	5.733475305324	35	34	0	1	0	0	0	1
32	5.751350047561	39	31	4	4	0	0	0	8
36	5.769248186532	52	44	7	0	1	0	0	8
40	5.78716972198	50	38	8	2	2	0	0	12
44	5.805114653648	55	46	6	3	0	0	0	9
48	5.823082981278	43	37	4	1	0	1	0	6
52	5.841074704615	31	27	4	0	0	0	0	4
56	5.859089823401	37	28	4	5	0	0	0	9
60	5.877128337379	42	39	2	0	1	0	0	3
64	5.895190246292	30	22	5	3	0	0	0	8
68	5.913275549883	38	32	3	1	1	1	0	6
72	5.931384247896	50	42	5	2	0	1	0	8
76	5.949516340073	35	21	9	3	1	1	0	14
80	5.967671826157	53	44	5	3	0	1	0	9
84	5.985850705891	43	36	4	2	1	0	0	7
88	6.004052979019	52	45	5	2	0	0	0	7
92	6.022278645283	41	32	5	2	0	2	0	9
96	6.040527704427	27	25	1	0	1	0	0	2
100	6.058800156193	40	34	4	0	2	0	0	6
104	6.077096000324	43	36	5	1	1	0	0	7
108	6.095415236565	34	31	1	1	0	0	0	3
112	6.113757864656	46	39	5	1	1	0	0	7
116	6.132123884343	33	24	6	1	1	1	0	9
120	6.150513295367	41	31	5	5	0	0	0	10
124	6.168926097471	32	22	6	2	1	1	0	10
128	6.1873622904	39	27	6	5	0	0	0	12
132	6.205821873895	41	33	5	1	2	0	0	8
136	6.2243048477	32	30	2	0	0	0	0	2
140	6.242811211557	35	29	3	1	2	0	0	6
144	6.261340965211	50	42	4	2	2	0	0	8
148	6.279894108403	28	24	1	1	0	1	0	4
152	6.298470640878	36	29	6	1	0	0	0	7
156	6.317070562377	38	34	2	1	0	1	0	4
160	6.335693872645	36	29	6	1	0	0	0	7
164	6.354340571423	34	31	2	0	1	0	0	3
168	6.373010658456	35	29	3	1	1	1	0	6
172	6.391704133485	34	28	6	0	0	0	0	6
176	6.410420996255	41	33	6	0	2	0	0	8
180	6.429161246508	28	27	0	0	0	1	0	1
184	6.447924883987	29	23	3	3	0	0	0	6
188	6.466711908436	40	32	5	2	1	0	0	8
192	6.485522319596	33	28	4	1	0	0	0	5
196	6.504356117213	40	35	4	0	1	0	0	5
200	6.523213301027	35	28	4	1	1	1	0	7
204	6.542093870783	37	30	3	3	1	0	0	7
208	6.560997826223	35	32	3	0	0	0	0	3
212	6.579925167091	37	29	4	1	2	1	0	8
216	6.598875893129	36	31	2	2	1	0	0	5
220	6.617850004081	29	22	4	2	0	1	0	7
224	6.636847499689	41	34	6	1	0	0	0	7
228	6.655868379697	42	30	7	3	0	0	2	12
232	6.674912643848	37	27	4	2	4	0	0	10
236	6.693980291884	28	22	3	0	1	1	1	6
240	6.713071323549	24	18	4	1	0	1	0	6
244	6.732185738586	51	44	4	3	0	0	0	7
248	6.751323536737	38	33	3	1	0	0	1	5
252	6.770484717747	39	35	1	1	1	0	0	4
256	6.789669281357	46	35	5	5	1	0	0	11
260	6.808877227311	35	29	6	0	0	0	0	6
264	6.828108555352	45	42	1	1	1	0	0	3
268	6.847363265223	31	26	4	1	0	0	0	5
272	6.866641356667	35	25	7	1	1	1	0	10
276	6.885942829427	36	28	6	2	0	0	0	8
280	6.905267683247	30	23	4	3	0	0	0	7
284	6.924615917868	36	26	6	2	0	0	1	10
288	6.943987533034	18	15	3	0	0	0	0	3
292	6.963382528489	32	24	7	1	0	0	0	8
296	6.982800903975	34	31	2	0	1	0	0	3
300	7.002242659235	40	39	1	0	0	0	0	1
304	7.021707794012	28	25	2	1	0	0	0	3
308	7.04119630805	38	32	3	1	0	2	0	6
312	7.060708201091	38	33	2	2	0	1	0	5
316	7.080243472879	32	22	8	1	0	0	1	10
320	7.099802123155	31	21	8	0	2	0	0	10
324	7.119384151665	35	27	2	4	1	1	0	8
328	7.13898955815	41	34	4	1	1	1	0	7
332	7.158618342353	40	35	1	3	1	0	0	5
336	7.178270504018	44	38	3	1	1	0	0	6
340	7.197946042888	26	21	1	3	1	0	0	5
344	7.217644958705	29	18	6	3	0	1	1	11
348	7.237367251213	23	15	6	1	0	0	1	8
352	7.257112920155	29	26	1	1	1	0	0	3
356	7.276881965273	34	28	3	3	0	0	0	6
360	7.296674386311	42	34	6	1	1	0	0	8
364	7.316490183012	37	30	5	1	1	0	0	7
368	7.336329355119	31	24	6	0	1	0	0	7
372	7.356191902375	41	35	2	1	2	1	0	6
376	7.376077824523	46	38	7	1	0	0	0	8
380	7.395987121305	40	35	3	1	0	1	0	5
384	7.415919792466	33	27	4	1	1	0	0	6
388	7.435875837748	24	20	3	0	1	0	0	4
392	7.455855256894	31	24	6	0	1	0	0	7
396	7.475858049647	40	30	7	0	3	0	0	10
400	7.49588421575	36	35	1	0	0	0	0	1
404	7.515933754946	44	34	5	2	0	2	1	10
408	7.536006666978	36	34	1	1	0	0	0	2
412	7.55610295159	41	36	4	0	0	0	1	5
416	7.576222608524	35	27	5	3	0	0	0	8
420	7.596365637523	42	39	1	2	0	0	0	3
424	7.616532038331	33	28	4	1	0	0	0	5
428	7.63672181069	27	21	4	2	0	0	0	6
432	7.656934954344	39	30	7	0	1	1	0	9
436	7.677171469035	31	25	4	2	0	0	0	6
440	7.697431354506	27	23	4	0	0	0	0	4
444	7.717714610501	41	36	3	1	0	1	0	5
448	7.738021236763	46	34	4	2	5	1	0	12
452	7.758351233034	42	35	4	1	2	0	0	7
456	7.778704599058	41	29	10	2	0	0	0	12
460	7.799081334578	55	48	5	1	1	0	0	7
464	7.819481439336	61	49	9	3	0	0	0	12
468	7.839904913076	46	38	6	1	0	1	0	8
472	7.860351755541	39	35	3	1	0	0	0	4
476	7.880821966474	37	32	3	2	0	0	0	5
480	7.901315545617	39	31	5	1	1	1	0	8
484	7.921832492714	32	27	2	2	0	1	0	5
488	7.942372807509	40	29	9	1	1	0	0	11
492	7.962936489743	31	25	4	2	0	0	0	6
496	7.98352353916	39	34	4	1	0	0	0	5
500	8.004133955504	45	32	9	2	1	1	0	13
504	8.024767738516	40	28	10	2	0	0	0	12
508	8.045424887941	35	30	3	2	0	0	0	5
512	8.066105403521	30	23	5	1	0	1	0	7
516	8.086809284998	42	34	6	0	1	1	0	8
520	8.107536532118	45	40	3	2	0	0	0	5
524	8.128287144621	44	37	6	1	0	0	0	7
528	8.149061122252	38	33	2	3	0	0	0	5
532	8.169858464753	32	26	4	2	0	0	0	6
536	8.190679171867	47	41	2	2	2	0	0	6
540	8.211523243338	48	42	4	1	0	1	0	6
544	8.232390678908	44	36	7	1	0	0	0	8
548	8.25328147832	28	23	1	3	1	0	0	5
552	8.274195641318	37	26	6	3	2	0	0	11
556	8.295133167645	31	27	2	2	0	0	0	4
560	8.316094057043	34	22	7	3	0	0	0	12
564	8.337078309256	34	25	4	3	1	1	0	9
568	8.358085924027	37	31	4	2	0	0	0	6
572	8.379116901098	32	25	4	1	2	0	0	7
576	8.400171240213	29	23	4	0	1	0	1	6
580	8.421248941115	31	26	4	0	0	1	0	5
584	8.442350003546	25	19	5	0	0	1	0	6
588	8.46347442725	24	20	2	2	0	0	0	4
592	8.48462221197	27	19	5	2	1	0	0	8
596	8.505793357449	25	17	6	1	0	1	0	8
600	8.52698786343	27	20	5	0	2	0	0	7
604	8.548205729656	36	24	6	3	1	2	0	12
608	8.56944695587	31	24	5	2	0	0	0	7
612	8.590711541815	29	21	6	1	0	0	1	8
616	8.611999487234	37	26	8	3	0	0	0	11
620	8.633310791871	27	22	4	1	0	0	0	5
624	8.654645455467	31	22	6	3	0	0	0	9
628	8.676003477766	29	22	3	3	0	1	0	7
632	8.697384858512	38	30	4	2	2	0	0	8
636	8.718789597447	26	21	3	0	2	0	0	5
640	8.740217694314	27	18	8	0	0	0	0	9
644	8.761669148857	31	22	7	2	0	0	0	9
648	8.783143960818	34	28	5	1	0	0	0	6
652	8.80464212994	29	22	4	2	0	0	1	7
656	8.826163655967	21	18	2	1	0	0	0	3
660	8.847708538641	27	23	3	0	1	0	0	4
664	8.869276777706	30	22	6	1	1	0	0	8
668	8.890868372904	28	22	5	0	0	0	1	6
672	8.912483323979	30	22	3	1	4	0	0	8
676	8.934121630673	39	28	6	1	1	2	1	11
680	8.955783292731	34	27	6	1	0	0	0	7
684	8.977468309893	26	24	2	0	0	0	0	2
688	8.999176681905	32	25	4	2	1	0	0	7
692	9.020908408508	33	23	8	2	0	0	0	10
696	9.042663489446	28	20	7	1	0	0	0	8
700	9.064441924462	26	22	3	0	0	0	0	4
704	9.086243713299	23	18	1	2	1	1	0	5
708	9.1080688557	21	14	4	0	3	0	0	7
712	9.129917351407	31	25	4	1	0	0	1	6
716	9.151789200165	27	22	3	1	1	0	0	5
720	9.173684401715	20	17	1	1	1	0	0	3
724	9.195602955802	32	28	4	0	0	0	0	4
728	9.217544862167	27	24	1	1	1	0	0	3
732	9.239510120555	32	23	3	2	3	1	0	9
736	9.261498730708	36	27	3	4	1	1	0	9
740	9.283510692369	30	22	4	1	2	1	0	8
744	9.305546005282	18	13	4	1	0	0	0	5
748	9.327604669188	19	16	1	2	0	0	0	3
752	9.349686683832	27	21	5	0	0	1	0	6
756	9.371792048956	31	22	6	2	1	0	0	9
760	9.393920764304	42	28	11	1	1	1	0	14
764	9.416072829618	30	25	4	1	0	0	0	5
768	9.438248244641	26	18	3	2	1	2	0	8
772	9.460447009117	29	22	5	1	1	0	0	7
776	9.482669122788	26	21	2	2	0	1	0	5
780	9.504914585398	20	17	3	0	0	0	0	3
784	9.527183396689	28	19	8	0	1	0	0	9
788	9.549475556406	26	22	2	0	1	1	0	4
792	9.571791064289	24	21	3	0	0	0	0	3
796	9.594129920084	25	22	2	1	0	0	0	3
800	9.616492123532	24	17	4	3	0	0	0	7
804	9.638877674377	33	24	6	2	1	0	0	9
808	9.661286572361	31	24	5	1	1	0	0	7
812	9.683718817229	31	27	2	2	0	0	0	4
816	9.706174408722	34	30	0	3	1	0	0	4
820	9.728653346584	28	20	8	0	0	0	0	8
824	9.751155630559	25	20	4	1	0	0	0	5
828	9.773681260388	36	22	9	2	2	1	0	14
832	9.796230235815	18	13	2	1	1	1	0	5
836	9.818802556583	35	23	10	1	0	1	0	12
840	9.841398222435	29	22	5	2	0	0	0	7
844	9.864017233115	24	21	3	0	0	0	0	3
848	9.886659588364	37	29	2	3	2	0	0	8
852	9.909325287927	27	15	9	2	0	1	0	12
856	9.932014331546	21	18	1	0	1	0	1	3
860	9.954726718964	24	19	2	2	1	0	0	5
864	9.977462449924	35	28	4	2	1	0	0	7
868	10.00022152417	30	22	5	2	0	1	0	8
872	10.02300394144	34	24	3	6	1	0	0	10
876	10.04580970149	26	20	4	2	0	0	0	6
880	10.06863880405	37	32	2	2	1	0	0	5
884	10.09149124887	21	14	6	1	0	0	0	7
888	10.11436703569	34	25	7	1	1	0	0	9
892	10.13726616425	25	23	1	1	0	0	0	2
896	10.16018863429	24	17	6	1	0	0	0	7
900	10.18313444557	31	17	11	1	2	0	0	14
904	10.20610359782	22	18	3	0	0	0	0	4
908	10.22909609079	18	14	3	0	1	0	0	4
912	10.25211192421	40	25	13	2	0	0	0	15
916	10.27515109784	22	18	2	1	1	0	0	4
920	10.29821361141	22	18	2	2	0	0	0	4
924	10.32129946467	28	21	6	1	0	0	0	7
928	10.34440865736	29	20	6	1	1	1	0	9
932	10.36754118922	23	15	5	2	1	0	0	8
936	10.39069706	25	19	2	2	1	1	0	6
940	10.41387626945	28	22	3	2	0	1	0	6
944	10.43707881729	23	18	3	2	0	0	0	5
948	10.46030470328	29	19	6	1	2	0	1	10
952	10.48355392716	31	22	3	5	1	0	0	9
956	10.50682648867	29	23	2	2	2	0	0	6
960	10.53012238755	40	34	3	1	1	1	0	6
964	10.55344162356	31	27	3	0	1	0	0	4
968	10.57678419642	30	24	2	4	0	0	0	6
972	10.60015010589	24	22	2	0	0	0	0	2
976	10.62353935171	28	18	6	3	0	1	0	10
980	10.64695193362	29	19	5	3	2	0	0	10
984	10.67038785136	24	16	5	2	0	1	0	8
988	10.69384710468	26	18	3	1	4	0	0	8
992	10.71732969331	22	16	2	3	0	0	0	6
996	10.74083561701	29	21	4	2	2	0	0	8
1000	10.76436487552	14	12	0	1	1	0	0	2
1004	10.78791746857	26	22	2	2	0	0	0	4
1008	10.81149339591	37	24	8	1	2	1	0	13
1012	10.83509265729	21	16	3	0	1	1	0	5
1016	10.85871525245	27	21	2	3	0	0	1	6
1020	10.88236118113	32	25	4	3	0	0	0	7
1024	10.90603044307	18	17	1	0	0	0	0	1
1028	10.92972303802	31	25	3	2	1	0	0	6
1032	10.95343896571	25	18	5	2	0	0	0	7
1036	10.97717822591	28	20	7	0	0	0	1	8
1040	11.00094081833	26	21	1	4	0	0	0	5
1044	11.02472674274	31	25	6	0	0	0	0	6
1048	11.04853599886	34	22	8	1	2	1	0	12
1052	11.07236858646	23	18	4	1	0	0	0	5
1056	11.09622450526	23	17	2	2	2	0	0	6
1060	11.12010375501	24	20	3	0	1	0	0	4
1064	11.14400633545	33	24	5	2	1	1	0	9
1068	11.16793224634	24	18	2	4	0	0	0	6
1072	11.1918814874	26	19	6	1	0	0	0	7
1076	11.21585405838	22	19	3	0	0	0	0	3
1080	11.23984995904	24	18	1	4	1	0	0	6
1084	11.2638691891	26	18	5	1	2	0	0	8
1088	11.28791174831	22	15	6	1	0	0	0	7
1092	11.31197763642	23	15	4	2	2	0	0	8
1096	11.33606685317	31	21	6	4	0	0	0	10
1100	11.3601793983	32	23	3	1	3	1	1	9
1104	11.38431527155	17	10	5	1	1	0	0	7
1108	11.40847447267	34	22	10	1	1	0	0	12
1112	11.4326570014	31	26	4	1	0	0	0	5
1116	11.45686285749	28	20	4	4	0	0	0	8
1120	11.48109204067	33	28	4	1	0	0	0	5
1124	11.50534455069	31	24	3	2	2	0	0	7
1128	11.52962038729	27	14	7	4	1	0	1	13
1132	11.55391955022	23	17	3	3	0	0	0	6
1136	11.57824203922	19	16	2	0	0	0	0	3
1140	11.60258785403	24	16	2	2	2	2	0	8
1144	11.62695699439	29	20	7	1	1	0	0	9
1148	11.65134946005	25	19	3	1	2	0	0	6
1152	11.67576525076	27	22	4	0	1	0	0	5
1156	11.70020436624	29	18	6	1	3	1	0	11
1160	11.72466680626	34	26	5	3	0	0	0	8
1164	11.74915257054	24	20	0	4	0	0	0	4
1168	11.77366165884	24	18	1	3	2	0	0	6
1172	11.79819407089	30	24	4	2	0	0	0	6
1176	11.82274980644	24	19	4	1	0	0	0	5
1180	11.84732886524	24	20	3	1	0	0	0	4
1184	11.87193124702	33	24	4	3	2	0	0	9
1188	11.89655695152	25	19	5	0	1	0	0	6
1192	11.9212059785	28	20	4	3	1	0	0	8
1196	11.9458783277	27	20	5	2	0	0	0	7
1200	11.97057399885	28	19	6	2	0	0	1	9
1204	11.9952929917	29	25	3	0	1	0	0	4
1208	12.02003530599	34	23	6	4	0	1	0	11
1212	12.04480094147	24	19	2	2	1	0	0	5
1216	12.06958989788	29	18	9	2	0	0	0	11
1220	12.09440217496	31	25	4	0	2	0	0	6
1224	12.11923777246	19	14	3	2	0	0	0	5
1228	12.14409669012	20	14	5	0	0	1	0	6
1232	12.16897892767	29	21	7	0	1	0	0	8
1236	12.19388448488	27	20	3	3	0	1	0	7
1240	12.21881336147	24	16	4	0	3	1	0	8
1244	12.24376555719	26	21	2	2	0	1	0	5
1248	12.26874107178	26	17	5	2	1	1	0	9
1252	12.29373990499	33	18	10	4	0	0	1	15
1256	12.31876205656	42	32	7	1	1	1	0	10
1260	12.34380752624	33	29	2	1	1	0	0	4
1264	12.36887631376	24	17	2	3	1	1	0	7
1268	12.39396841887	36	29	7	0	0	0	0	7
1272	12.41908384131	28	20	5	3	0	0	0	8
1276	12.44422258082	31	24	5	1	1	0	0	7
1280	12.46938463715	37	33	4	0	0	0	0	4
1284	12.49457001005	35	24	8	2	1	0	0	11
1288	12.51977869925	33	24	4	5	0	0	0	9
1292	12.54501070449	36	30	1	4	1	0	0	6
1296	12.57026602553	34	25	3	1	4	1	0	9
1300	12.5955446621	34	24	5	2	1	1	1	10
1304	12.62084661394	28	19	7	2	0	0	0	9
1308	12.64617188081	35	27	4	1	3	0	0	8
1312	12.67152046243	29	19	6	2	1	1	0	10
1316	12.69689235857	31	24	5	0	1	1	0	7
1320	12.72228756895	35	26	6	3	0	0	0	9
1324	12.74770609332	29	22	6	1	0	0	0	7
1328	12.77314793142	20	11	5	2	2	0	0	9
1332	12.79861308301	37	30	3	3	0	0	0	7
1336	12.82410154781	27	23	1	3	0	0	0	4
1340	12.84961332558	42	33	8	1	0	0	0	9
1344	12.87514841605	34	29	5	0	0	0	0	5
1348	12.90070681898	27	21	3	2	1	0	0	6
1352	12.92628853409	23	17	5	0	0	0	0	6
1356	12.95189356115	28	25	2	1	0	0	0	3
1360	12.97752189988	30	20	5	2	2	1	0	10
1364	13.00317355003	29	25	2	1	0	0	0	4
1368	13.02884851135	36	26	5	2	1	2	0	10
1372	13.05454678357	41	37	1	0	2	0	1	4
1376	13.08026836645	30	19	5	4	0	0	2	11
1380	13.10601325972	38	28	6	3	0	1	0	10
1384	13.13178146313	40	26	10	2	1	1	0	14
1388	13.15757297641	31	23	6	1	1	0	0	8
1392	13.18338779932	43	29	10	3	0	0	1	14
1396	13.2092259316	30	20	3	3	3	1	0	10
1400	13.23508737298	31	26	2	3	0	0	0	5
1404	13.26097212322	25	15	6	1	2	0	1	10
1408	13.28688018205	25	19	2	3	1	0	0	6
1412	13.31281154922	34	25	7	2	0	0	0	9
1416	13.33876622448	41	32	7	1	0	1	0	9
1420	13.36474420755	29	21	3	2	2	0	1	8
1424	13.39074549819	29	18	8	3	0	0	0	11
1428	13.41677009615	15	11	1	2	0	0	0	4
1432	13.44281800115	27	23	2	2	0	0	0	4
1436	13.46888921296	29	25	2	2	0	0	0	4
1440	13.4949837313	28	22	4	0	2	0	0	6
1444	13.52110155593	41	31	9	0	1	0	0	10
1448	13.54724268658	34	26	6	2	0	0	0	8
1452	13.573407123	26	17	6	0	2	1	0	9
1456	13.59959486493	30	23	6	0	1	0	0	7
1460	13.62580591211	24	17	4	0	0	3	0	7
1464	13.6520402643	33	25	4	3	1	0	0	8
1468	13.67829792122	21	16	3	1	0	1	0	5
1472	13.70457888263	30	24	3	1	2	0	0	6
1476	13.73088314826	27	17	6	3	1	0	0	10
1480	13.75721071786	38	32	3	3	0	0	0	6
1484	13.78356159118	26	18	5	2	1	0	0	8
1488	13.80993576795	34	25	5	2	1	1	0	9
1492	13.83633324793	30	19	7	3	0	1	0	11
1496	13.86275403084	31	22	5	1	2	0	1	9
1500	13.88919811644	23	20	3	0	0	0	0	3
1504	13.91566550446	39	27	7	3	1	1	0	12
1508	13.94215619466	41	37	3	1	0	0	0	4
1512	13.96867018677	49	37	5	3	2	0	1	12
1516	13.99520748054	47	37	7	2	0	1	0	10
1520	14.02176807571	48	40	6	0	2	0	0	8
1524	14.04835197202	49	41	4	2	1	1	0	8
1528	14.07495916922	48	42	2	3	0	1	0	6
1532	14.10158966705	45	33	10	2	0	0	0	12
1536	14.12824346525	23	19	3	0	1	0	0	4
1540	14.15492056356	27	18	6	3	0	0	0	9
1544	14.18162096174	36	29	5	2	0	0	0	7
1548	14.20834465951	41	34	3	4	0	0	0	7
1552	14.23509165663	32	22	5	3	0	1	0	10
1556	14.26186195284	32	26	3	2	1	0	0	6
1560	14.28865554787	24	18	5	0	1	0	0	6
1564	14.31547244149	46	37	5	3	0	1	0	9
1568	14.34231263341	37	29	6	1	1	0	0	8
1572	14.3691761234	34	26	4	2	0	1	0	8
1576	14.39606291119	36	26	4	4	1	1	0	10
1580	14.42297299652	21	16	3	1	1	0	0	5
1584	14.44990637915	37	29	2	4	1	1	0	8
1588	14.4768630588	34	30	3	1	0	0	0	4
1592	14.50384303523	30	21	6	1	1	1	0	9
1596	14.53084630818	45	32	10	2	0	1	0	13
1600	14.55787287739	43	33	5	2	1	1	1	10
1604	14.58492274261	40	25	11	3	1	0	0	15
1608	14.61199590357	30	18	8	3	1	0	0	12
1612	14.63909236002	29	23	3	1	1	1	0	6
1616	14.6662121117	49	37	11	1	0	0	0	12
1620	14.69335515836	42	31	7	2	1	1	0	11
1624	14.72052149974	26	18	6	0	2	0	0	8
1628	14.74771113558	36	24	8	1	2	0	1	12
1632	14.77492406562	25	20	2	2	1	0	0	5
1636	14.80216028961	29	23	6	0	0	0	0	6
1640	14.8294198073	37	32	3	1	1	0	0	5
1644	14.85670261842	33	27	4	1	1	0	0	6
1648	14.88400872271	29	22	6	0	1	0	0	7
1652	14.91133811993	37	28	4	3	1	0	1	9
1656	14.93869080981	31	27	4	0	0	0	0	4
1660	14.9660667921	43	29	9	2	1	1	1	14
1664	14.99346606653	31	20	7	3	0	1	0	11
1668	15.02088863286	36	31	3	2	0	0	0	5
1672	15.04833449082	42	36	3	3	0	0	0	6
1676	15.07580364017	38	29	6	2	0	0	1	9
1680	15.10329608063	42	33	5	2	1	0	1	9
1684	15.13081181196	36	32	2	1	0	0	1	4
1688	15.1583508339	55	40	8	4	1	2	0	15
1692	15.18591314618	50	40	7	2	1	0	0	10
1696	15.21349874856	45	36	3	2	3	0	1	9
1700	15.24110764078	46	43	2	0	0	1	0	3
1704	15.26873982258	40	34	3	1	1	1	0	6
1708	15.2963952937	59	45	8	3	2	1	0	14
1712	15.32407405388	70	63	6	1	0	0	0	7
1716	15.35177610288	48	39	7	0	1	1	0	9
1720	15.37950144042	49	41	3	2	2	1	0	8
1724	15.40725006626	66	57	3	4	2	0	0	9
1728	15.43502198014	72	64	6	2	0	0	0	8
1732	15.4628171818	61	53	5	2	0	1	0	8
1736	15.49063567099	73	64	5	3	0	1	0	9
1740	15.51847744744	62	46	10	4	2	0	0	16
1744	15.5463425109	67	61	4	2	0	0	0	6
1748	15.57423086112	72	63	4	3	0	2	0	9
1752	15.60214249783	81	69	10	1	1	0	0	12
1756	15.63007742078	77	68	6	2	0	1	0	9
1760	15.65803562971	77	64	5	4	1	2	1	13
1764	15.68601712437	72	55	8	4	3	2	0	17
1768	15.7140219045	67	51	7	8	1	0	0	16
1772	15.74204996983	72	60	9	3	0	0	0	12
1776	15.77010132013	63	54	4	3	2	0	0	9
1780	15.79817595512	59	48	5	3	2	0	1	11
1784	15.82627387455	69	54	11	2	1	1	0	15
1788	15.85439507816	59	52	3	3	1	0	0	7
1792	15.8825395657	64	56	5	2	1	0	0	8
1796	15.91070733691	60	46	12	0	1	1	0	14
1800	15.93889839153	59	43	9	6	0	1	0	16
1804	15.96711272931	66	55	3	6	2	0	0	11
1808	15.99535034999	47	36	8	3	0	0	0	11
1812	16.02361125331	64	53	4	3	3	0	0	11
1816	16.05189543901	57	46	9	1	1	0	0	11
1820	16.08020290684	58	49	6	2	1	0	0	9
1824	16.10853365654	62	55	5	2	0	0	0	7
1828	16.13688768786	74	58	8	4	1	1	2	16
1832	16.16526500053	42	32	9	1	0	0	0	10
1836	16.19366559431	78	58	14	4	1	0	1	20
1840	16.22208946892	53	33	15	3	1	1	0	20
1844	16.25053662412	64	52	9	1	0	1	1	12
1848	16.27900705965	52	44	1	4	2	0	0	8
1852	16.30750077526	64	49	9	4	2	0	0	15
1856	16.33601777068	58	47	5	4	1	1	0	11
1860	16.36455804565	57	42	9	3	2	1	0	15
1864	16.39312159993	60	45	6	9	0	0	0	15
1868	16.42170843325	64	55	7	1	1	0	0	9
1872	16.45031854536	66	49	11	5	0	1	0	17
1876	16.478951936	48	40	5	2	0	1	0	8
1880	16.50760860491	67	60	5	1	1	0	0	7
1884	16.53628855184	64	51	8	2	3	0	0	13
1888	16.56499177653	61	53	1	2	2	2	1	8
1892	16.59371827872	81	65	9	3	1	2	0	16
1896	16.62246805816	61	49	7	3	2	0	0	12
1900	16.65124111459	59	46	6	5	1	0	1	13
1904	16.68003744774	65	53	8	3	1	0	0	12
1908	16.70885705737	65	54	6	2	2	1	0	11
1912	16.73769994322	69	54	8	6	0	0	1	15
1916	16.76656610503	58	50	5	1	1	1	0	8
1920	16.79545554255	89	65	10	10	3	1	0	24
1924	16.82436825551	87	79	6	2	0	0	0	8
1928	16.85330424366	98	76	12	6	3	0	1	22
1932	16.88226350674	128	110	12	3	1	2	0	18
1936	16.9112460445	129	111	11	2	4	1	0	18
1940	16.94025185667	151	131	13	3	2	1	1	20
1944	16.96928094301	152	125	11	8	7	0	1	27
1948	16.99833330326	146	129	14	3	0	0	0	17
1952	17.02740893715	152	134	8	6	3	1	0	18
1956	17.05650784443	137	115	14	4	2	1	1	22
1960	17.08563002485	149	118	19	7	5	0	0	31
1964	17.11477547815	133	104	15	7	6	1	0	29
1968	17.14394420406	122	97	14	8	3	0	0	25
1972	17.17313620234	117	94	11	5	4	2	1	23
1976	17.20235147272	107	74	20	8	4	0	1	33
1980	17.23159001496	68	47	8	7	4	1	1	21
1984	17.26085182878	93	54	13	14	9	1	1	39
1988	17.29013691394	99	52	25	14	5	2	1	47
1992	17.31944527018	80	36	25	7	5	6	1	44
1996	17.34877689724	72	30	17	15	9	1	0	42
2000	17.37813179487	95	50	25	11	5	3	0	45
2004	17.4075099628	94	39	24	17	10	2	1	55
2008	17.43691140079	92	38	28	18	6	2	0	54
2012	17.46633610856	121	59	31	20	6	3	2	62
2016	17.49578408588	98	29	33	19	12	4	0	69
2020	17.52525533247	130	46	39	28	9	6	2	84
2024	17.55474984808	114	44	35	22	7	5	1	70
2028	17.58426763246	104	45	28	21	7	2	1	59
2032	17.61380868535	125	55	37	22	5	4	1	70
2036	17.6433730065	119	44	34	21	12	6	2	75
2040	17.67296059563	99	38	32	14	14	1	0	61
2044	17.70257145251	131	58	41	23	7	1	1	73
2048	17.73220557686	172	100	40	25	6	0	0	72
2052	17.76186296844	197	112	42	30	10	2	1	85
2056	17.79154362699	253	174	32	29	13	5	0	79
2060	17.82124755224	402	297	46	33	19	4	2	105
2064	17.85097474395	536	451	49	24	8	3	1	85
2068	17.88072520186	748	645	55	29	13	5	1	103
2072	17.9104989257	869	769	54	26	15	5	0	100
2076	17.94029591523	1032	906	68	41	11	4	2	126
2080	17.97011617018	1036	919	66	29	13	7	2	117
2084	17.9999596903	941	834	58	24	15	6	4	107
2088	18.02982647533	1035	919	75	24	13	1	2	116
2092	18.05971652501	995	876	73	31	12	3	0	119
2096	18.0896298391	971	846	83	24	15	3	0	125
2100	18.11956641732	791	693	60	17	16	4	1	98
2104	18.14952625942	645	547	63	23	7	4	1	98
2108	18.17950936516	468	378	46	24	16	4	0	90
2112	18.20951573426	296	225	35	17	14	4	1	71
2116	18.23954536647	238	155	42	20	17	2	2	83
2120	18.26959826154	188	92	30	43	13	6	2	96
2124	18.29967441921	118	38	36	29	9	5	0	80
2128	18.32977383922	127	41	46	23	12	3	1	86
2132	18.35989652131	117	35	49	19	8	4	2	82
2136	18.39004246524	127	52	33	18	14	6	4	75
2140	18.42021167073	118	44	43	23	6	1	1	74
2144	18.45040413753	117	43	42	22	7	3	0	74
2148	18.4806198654	124	44	49	21	6	3	1	80
2152	18.51085885406	117	44	41	18	10	4	0	73
2156	18.54112110327	116	35	44	21	11	4	1	81
2160	18.57140661276	117	37	41	25	13	1	0	80
2164	18.60171538228	114	42	32	20	16	3	1	72
2168	18.63204741157	112	38	37	22	8	4	3	74
2172	18.66240270038	116	41	40	12	17	4	1	75
2176	18.69278124844	88	35	25	18	7	3	0	53
2180	18.72318305551	89	33	30	13	10	2	0	56
2184	18.75360812132	91	44	18	17	7	3	2	47
2188	18.78405644562	87	37	26	11	9	4	0	50
2192	18.81452802815	78	31	15	20	9	3	0	47
2196	18.84502286865	70	23	26	10	8	2	1	47
2200	18.87554096686	58	29	8	14	7	0	0	29
2204	18.90608232254	55	28	10	12	3	1	0	27
2208	18.93664693542	69	26	15	11	12	4	1	43
2212	18.96723480524	59	31	8	11	5	3	1	28
2216	18.99784593175	50	22	14	9	3	2	0	28
2220	19.0284803147	56	26	13	11	3	3	0	30
2224	19.05913795382	54	23	11	10	6	4	0	31
2228	19.08981884885	42	22	11	5	2	1	1	20
2232	19.12052299955	42	22	14	5	1	0	0	20
2236	19.15125040565	47	27	7	9	3	1	0	20
2240	19.18200106689	32	19	7	3	3	0	0	13
2244	19.21277498303	50	35	11	2	1	1	0	15
2248	19.2435721538	41	18	16	5	1	1	0	23
2252	19.27439257894	36	22	11	2	1	0	0	14
2256	19.3052362582	26	16	3	6	1	0	0	10
2260	19.33610319133	38	26	5	4	3	0	0	12
2264	19.36699337806	31	22	7	2	0	0	0	9
2268	19.39790681814	39	22	13	1	3	0	0	17
2272	19.4288435113	28	17	8	2	0	1	0	11
2276	19.45980345731	30	19	7	4	0	0	0	11
2280	19.49078665588	29	21	5	2	1	0	0	8
2284	19.52179310678	31	20	4	4	2	0	1	11
2288	19.55282280975	38	28	5	4	1	0	0	10
2292	19.58387576451	32	20	5	2	2	2	1	12
2296	19.61495197083	31	19	10	1	1	0	0	12
2300	19.64605142844	26	20	3	3	0	0	0	6
2304	19.67717413708	38	31	4	1	0	1	1	7
2308	19.70832009651	40	23	7	6	3	1	0	17
2312	19.73948930645	29	21	4	1	1	2	0	8
2316	19.77068176666	29	19	8	2	0	0	0	10
2320	19.80189747687	27	18	1	4	1	3	0	9
2324	19.83313643684	42	36	4	1	0	1	0	6
2328	19.8643986463	34	24	8	0	0	2	0	10
2332	19.89568410499	29	21	4	3	0	1	0	8
2336	19.92699281267	39	29	7	1	1	1	0	10
2340	19.95832476906	45	35	6	2	2	0	0	10
2344	19.98967997393	23	16	6	0	1	0	0	7
2348	20.021058427	32	21	4	1	4	1	1	11
2352	20.05246012802	35	25	6	1	2	1	0	10
2356	20.08388507674	32	22	7	2	1	0	0	10
2360	20.11533327289	37	24	4	3	2	2	2	13
2364	20.14680471623	29	14	9	5	0	0	0	15
2368	20.17829940649	23	17	3	2	1	0	0	6
2372	20.20981734341	24	15	5	2	1	1	0	9
2376	20.24135852675	44	29	7	4	4	0	0	15
2380	20.27292295624	22	15	3	2	1	0	1	7
2384	20.30451063162	21	16	3	1	1	0	0	5
2388	20.33612155264	36	23	7	5	1	0	0	13
2392	20.36775571905	26	19	4	1	2	0	0	7
2396	20.39941313058	35	25	5	1	1	3	0	10
2400	20.43109378698	39	31	6	1	1	0	0	8
2404	20.46279768799	50	37	5	3	4	1	0	13
2408	20.49452483335	22	19	1	0	1	1	0	3
2412	20.52627522281	25	13	4	5	2	0	1	12
2416	20.55804885611	27	21	3	2	1	0	0	6
2420	20.589845733	31	22	4	3	1	0	0	9
2424	20.62166585321	38	29	7	2	0	0	0	9
2428	20.65350921648	27	18	6	1	1	1	0	9
2432	20.68537582258	38	27	9	1	1	0	0	11
2436	20.71726567122	22	15	6	0	1	0	0	7
2440	20.74917876217	29	21	5	1	0	2	0	8
2444	20.78111509515	37	25	5	3	2	2	0	12
2448	20.81307466993	36	28	3	5	0	0	0	8
2452	20.84505748622	43	27	8	5	3	0	0	16
2456	20.87706354379	25	14	2	5	2	1	1	11
2460	20.90909284238	26	22	3	0	1	0	0	4
2464	20.94114538171	40	30	4	4	0	1	1	10
2468	20.97322116155	29	22	4	3	0	0	0	7
2472	21.00532018163	28	16	8	2	0	2	0	12
2476	21.0374424417	34	21	5	5	2	1	0	13
2480	21.0695879415	27	21	4	2	0	0	0	6
2484	21.10175668076	28	16	6	4	2	0	0	12
2488	21.13394865925	24	17	6	0	1	0	0	7
2492	21.16616387669	27	20	3	3	0	1	0	7
2496	21.19840233283	26	20	4	0	2	0	0	6
2500	21.23066402741	24	16	6	0	2	0	0	8
2504	21.26294896018	40	31	6	0	3	0	0	9
2508	21.29525713089	27	16	7	3	1	0	0	11
2512	21.32758853926	26	18	8	0	0	0	0	8
2516	21.35994318505	22	16	4	1	0	1	0	6
2520	21.392321068	29	19	7	0	2	0	1	10
2524	21.42472218785	20	18	2	0	0	0	0	2
2528	21.45714654435	25	17	3	3	1	1	0	8
2532	21.48959413723	26	18	2	3	1	2	0	8
2536	21.52206496625	22	17	4	1	0	0	0	5
2540	21.55455903114	25	15	6	3	0	1	0	10
2544	21.58707633165	23	17	4	2	0	0	0	6
2548	21.61961686752	29	20	5	2	1	1	0	9
2552	21.65218063849	33	19	8	0	2	1	1	14
2556	21.68476764431	29	18	7	1	3	0	0	11
2560	21.71737788471	24	18	2	3	1	0	0	6
2564	21.75001135945	37	28	7	1	1	0	0	9
2568	21.78266806827	28	18	5	2	1	1	0	10
2572	21.8153480109	25	17	4	3	1	0	0	8
2576	21.8480511871	23	17	3	3	0	0	0	6
2580	21.8807775966	36	23	6	5	2	0	0	13
2584	21.91352723915	27	17	4	3	1	1	0	10
2588	21.94630011449	28	21	4	2	0	0	1	7
2592	21.97909622236	33	25	6	2	0	0	0	8
2596	22.01191556251	35	25	5	4	0	1	0	10
2600	22.04475813467	26	15	6	2	1	2	0	11
2604	22.07762393861	23	16	5	1	1	0	0	7
2608	22.11051297404	20	11	7	1	1	0	0	9
2612	22.14342524073	32	24	5	1	2	0	0	8
2616	22.17636073841	26	16	6	2	1	0	0	10
2620	22.20931946682	23	14	7	1	1	0	0	9
2624	22.24230142571	30	17	6	1	3	3	0	13
2628	22.27530661482	31	23	5	2	0	1	0	8
2632	22.3083350339	23	12	6	3	1	0	0	11
2636	22.34138668268	24	15	4	4	0	0	0	9
2640	22.37446156092	30	21	6	2	1	0	0	9
2644	22.40755966834	30	22	2	1	2	2	0	8
2648	22.44068100471	21	15	3	0	1	1	1	6
2652	22.47382556975	25	19	5	0	1	0	0	6
2656	22.50699336321	32	26	3	2	1	0	0	6
2660	22.54018438484	35	19	7	3	4	1	1	16
2664	22.57339863438	38	25	7	1	3	2	0	13
2668	22.60663611157	23	18	5	0	0	0	0	5
2672	22.63989681615	37	26	6	1	3	1	0	11
2676	22.67318074787	27	17	5	4	1	0	0	10
2680	22.70648790648	27	17	8	2	0	0	0	10
2684	22.7398182917	22	14	8	0	0	0	0	8
2688	22.77317190329	29	18	7	2	1	1	0	11
2692	22.80654874099	21	14	5	0	0	1	1	7
2696	22.83994880455	21	13	5	3	0	0	0	8
2700	22.8733720937	32	21	7	3	1	0	0	11
2704	22.90681860819	32	23	4	3	1	1	0	9
2708	22.94028834776	32	22	8	1	1	0	0	10
2712	22.97378131215	32	22	6	4	0	0	0	10
2716	23.00729750112	26	19	7	0	0	0	0	7
2720	23.04083691439	34	27	4	1	1	0	0	7
2724	23.07439955172	28	20	5	3	0	0	0	8
2728	23.10798541284	31	23	5	0	3	0	0	8
2732	23.14159449751	22	14	5	3	0	0	0	8
2736	23.17522680545	18	14	1	1	1	1	0	4
2740	23.20888233643	32	20	6	4	1	1	0	12
2744	23.24256109017	29	21	3	4	0	1	0	8
2748	23.27626306642	26	13	7	3	2	1	0	13
2752	23.30998826493	32	23	4	3	1	1	0	9
2756	23.34373668544	29	21	3	2	3	0	0	8
2760	23.37750832769	25	16	6	2	0	1	0	9
2764	23.41130319142	28	24	3	1	0	0	0	4
2768	23.44512127638	33	25	5	1	2	0	0	8
2772	23.47896258232	45	38	5	2	0	0	0	7
2776	23.51282710896	30	23	5	2	0	0	0	7
2780	23.54671485606	37	25	7	2	2	1	0	12
2784	23.58062582336	30	22	4	2	0	1	1	8
2788	23.6145600106	20	13	4	1	1	1	0	7
2792	23.64851741753	27	18	4	3	0	1	0	9
2796	23.68249804389	23	19	3	1	0	0	0	4
2800	23.71650188942	30	21	5	3	1	0	0	9
2804	23.75052895386	24	16	5	1	2	0	0	8
2808	23.78457923696	27	20	6	1	0	0	0	7
2812	23.81865273846	26	22	3	1	0	0	0	4
2816	23.85274945811	28	19	5	3	0	0	1	9
2820	23.88686939564	29	22	6	1	0	0	0	7
2824	23.9210125508	25	15	3	5	0	0	1	10
2828	23.95517892333	29	26	3	0	0	0	0	3
2832	23.98936851298	40	28	6	4	1	0	1	12
2836	24.02358131949	28	24	2	1	1	0	0	4
2840	24.0578173426	34	22	8	2	2	0	0	12
2844	24.09207658206	35	26	5	2	2	0	0	9
2848	24.1263590376	29	19	5	2	0	3	0	10
2852	24.16066470898	19	11	3	5	0	0	0	8
2856	24.19499359593	29	26	2	0	0	0	1	3
2860	24.22934569819	40	33	2	1	2	2	0	7
2864	24.26372101552	38	27	7	3	0	1	0	11
2868	24.29811954765	24	22	1	1	0	0	0	2
2872	24.33254129432	36	27	4	4	0	0	1	9
2876	24.36698625529	37	25	6	5	0	0	0	12
2880	24.40145443029	38	24	6	4	1	1	1	14
2884	24.43594581906	38	25	7	4	1	1	0	13
2888	24.47046042135	34	27	4	2	1	0	0	7
2892	24.5049982369	33	21	7	4	0	0	1	12
2896	24.53955926546	28	15	8	3	2	0	0	13
2900	24.57414350676	36	25	6	2	3	0	0	11
2904	24.60875096056	28	23	5	0	0	0	0	5
2908	24.64338162658	30	22	2	4	2	0	0	8
2912	24.67803550459	29	21	2	4	2	0	0	8
2916	24.71271259431	51	40	6	1	2	2	0	11
2920	24.7474128955	25	21	4	0	0	0	0	4
2924	24.78213640789	33	25	3	4	0	1	0	8
2928	24.81688313123	33	25	4	3	1	0	0	8
2932	24.85165306527	31	25	3	2	1	0	0	6
2936	24.88644620973	41	31	4	3	1	2	0	10
2940	24.92126256438	22	19	2	1	0	0	0	3
2944	24.95610212895	44	32	7	2	3	0	0	12
2948	24.99096490318	32	20	9	2	1	0	0	12
2952	25.02585088681	38	27	8	2	0	1	0	11
2956	25.0607600796	43	22	10	7	2	1	1	21
2960	25.09569248128	33	24	5	2	2	0	0	9
2964	25.1306480916	33	22	7	2	1	1	0	11
2968	25.16562691029	36	29	3	3	0	1	0	7
2972	25.20062893711	35	26	4	3	1	0	0	9
2976	25.23565417179	32	27	4	1	0	0	0	5
2980	25.27070261408	36	22	7	3	4	0	0	14
2984	25.30577426373	40	32	4	1	1	2	0	8
2988	25.34086912046	38	25	6	6	1	0	0	13
2992	25.37598718404	37	24	9	1	3	0	0	13
2996	25.41112845419	35	27	3	4	0	1	0	8
3000	25.44629293067	30	21	7	2	0	0	0	9
3004	25.48148061321	35	20	10	4	0	0	1	15
3008	25.51669150156	31	23	3	4	0	1	0	8
3012	25.55192559547	38	28	6	1	1	2	0	10
3016	25.58718289467	34	23	7	3	0	0	1	11
3020	25.62246339891	32	20	6	4	0	2	0	12
3024	25.65776710793	41	30	6	1	3	1	0	11
3028	25.69309402148	44	32	8	1	3	0	0	12
3032	25.72844413929	30	20	7	1	2	0	0	10
3036	25.76381746111	44	38	1	3	1	0	1	6
3040	25.79921398669	46	33	10	1	1	1	0	13
3044	25.83463371576	46	28	11	6	1	0	0	18
3048	25.87007664808	41	30	6	3	1	1	0	11
3052	25.90554278338	43	35	4	2	1	0	0	8
3056	25.9410321214	59	44	6	4	4	0	1	15
3060	25.97654466189	39	26	9	1	3	0	0	13
3064	26.01208040459	61	43	10	4	2	2	0	18
3068	26.04763934925	47	28	12	5	2	0	0	19
3072	26.08322149561	52	34	9	7	1	1	0	18
3076	26.11882684341	56	32	11	8	3	1	0	24
3080	26.15445539239	57	38	14	4	0	1	0	19
3084	26.1901071423	48	36	7	2	3	0	0	12
3088	26.22578209288	50	33	11	4	0	1	1	17
3092	26.26148024387	55	35	13	3	2	2	0	20
3096	26.29720159502	47	28	12	5	1	1	0	19
3100	26.33294614606	52	37	10	4	1	0	0	15
3104	26.36871389675	59	37	13	8	1	0	0	22
3108	26.40450484683	48	24	11	6	4	0	2	24
3112	26.44031899603	39	24	10	3	1	1	0	15
3116	26.47615634411	48	34	6	6	2	0	0	14
3120	26.5120168908	51	31	12	4	3	1	0	20
3124	26.54790063584	52	39	7	1	4	0	0	13
3128	26.58380757899	39	28	5	4	1	1	0	11
3132	26.61973771998	40	29	5	6	0	0	0	11
3136	26.65569105856	39	27	7	1	3	1	0	12
3140	26.69166759447	50	33	9	5	3	0	0	17
3144	26.72766732745	44	25	12	4	1	2	0	19
3148	26.76369025724	45	30	9	4	1	1	0	15
3152	26.79973638359	48	30	8	6	3	1	0	18
3156	26.83580570625	42	25	7	5	4	1	0	17
3160	26.87189822495	54	32	15	3	2	2	0	22
3164	26.90801393944	60	45	9	3	2	1	0	15
3168	26.94415284946	71	53	8	8	0	1	1	18
3172	26.98031495475	72	54	11	5	2	0	0	18
3176	27.01650025506	65	41	10	6	6	1	1	24
3180	27.05270875013	45	28	9	5	2	1	0	17
3184	27.0889404397	57	37	10	6	3	0	1	20
3188	27.12519532352	62	37	15	5	3	2	0	25
3192	27.16147340133	42	27	10	2	1	1	1	15
3196	27.19777467287	55	32	10	6	2	2	1	23
3200	27.23409913789	49	35	8	3	1	0	0	14
3204	27.27044679612	50	35	7	6	1	1	0	15
3208	27.30681764731	50	31	8	10	1	0	0	19
3212	27.34321169121	56	39	7	5	4	0	0	17
3216	27.37962892756	41	26	8	5	1	1	0	15
3220	27.4160693561	47	27	12	6	1	1	0	20
3224	27.45253297657	48	32	2	9	4	1	0	16
3228	27.48901978871	55	36	12	4	3	0	0	19
3232	27.52552979228	60	40	9	9	1	1	0	20
3236	27.56206298701	64	37	16	9	2	0	0	27
3240	27.59861937264	48	29	12	6	0	1	0	19
3244	27.63519894892	44	30	10	4	0	0	0	14
3248	27.6718017156	61	38	7	9	2	3	0	23
3252	27.7084276724	61	35	10	11	2	2	1	26
3256	27.74507681909	64	47	11	2	4	0	0	17
3260	27.7817491554	92	68	17	6	1	0	0	24
3264	27.81844468107	133	107	20	4	1	1	0	26
3268	27.85516339584	187	158	13	6	5	3	1	29
3272	27.89190529947	334	282	26	14	9	2	1	52
3276	27.92867039169	493	442	30	11	6	3	1	51
3280	27.96545867225	646	591	34	15	2	2	2	55
3284	28.00227014088	748	685	45	11	4	2	1	63
3288	28.03910479734	721	651	44	20	2	3	0	70
3292	28.07596264136	576	515	36	13	8	3	0	61
3296	28.11284367269	401	367	21	7	5	1	0	34
3300	28.14974789107	260	233	19	3	5	0	0	27
3304	28.18667529624	184	156	19	4	3	2	0	28
3308	28.22362588795	135	107	19	5	3	0	1	28
3312	28.26059966594	89	71	10	7	1	0	0	18
3316	28.29759662996	57	39	10	5	2	1	0	18
3320	28.33461677974	48	35	8	2	3	0	0	13
3324	28.37166011503	53	38	8	6	1	0	0	15
3328	28.40872663557	46	23	12	7	2	2	0	23
3332	28.44581634111	57	25	13	12	3	4	0	32
3336	28.48292923139	55	30	9	10	4	2	0	25
3340	28.52006530614	55	30	18	6	1	0	0	25
3344	28.55722456513	48	29	9	6	2	1	0	19
3348	28.59440700808	54	29	13	8	4	0	0	25
3352	28.63161263474	66	28	23	10	4	1	0	38
3356	28.66884144485	55	31	12	5	3	3	1	24
3360	28.70609343816	51	24	11	11	2	2	1	27
3364	28.74336861441	53	29	12	9	1	1	0	24
3368	28.78066697334	68	28	24	9	5	2	0	40
3372	28.8179885147	73	38	15	14	5	1	0	35
3376	28.85533323823	90	44	17	15	10	4	0	46
3380	28.89270114366	80	38	16	12	9	5	0	42
3384	28.93009223076	69	23	23	15	3	4	0	46
3388	28.96750649925	91	44	21	14	12	0	0	47
3392	29.00494394888	102	40	35	15	8	3	1	62
3396	29.0424045794	114	46	36	16	14	2	0	68
3400	29.07988839054	123	56	35	20	7	5	0	67
3404	29.11739538205	169	57	52	42	15	2	1	112
3408	29.15492555368	173	50	52	41	19	5	5	123
3412	29.19247890516	196	59	61	47	18	7	3	137
3416	29.23005543624	252	58	93	51	31	13	4	194
3420	29.26765514666	278	65	87	62	38	18	8	213
3424	29.30527803617	304	82	90	85	32	10	2	222
3428	29.34292410451	296	70	106	62	38	16	2	226
3432	29.38059335141	366	101	118	90	48	7	0	265
3436	29.41828577663	425	100	142	104	52	20	4	325
3440	29.45600137991	434	105	135	112	54	19	6	329
3444	29.49374016099	496	138	158	116	59	19	6	358
3448	29.53150211962	496	153	165	109	52	16	1	343
3452	29.56928725552	491	134	164	118	54	16	5	357
3456	29.60709556846	452	121	152	101	54	21	1	331
3460	29.64492705817	468	127	162	100	50	24	4	341
3464	29.6827817244	524	148	183	112	66	9	6	376
3468	29.72065956688	417	109	153	84	44	20	5	308
3472	29.75856058537	438	121	152	96	50	17	1	317
3476	29.7964847796	404	118	139	92	39	12	3	286
3480	29.83443214932	380	116	118	81	38	19	8	264
3484	29.87240269427	395	104	169	74	33	13	2	291
3488	29.91039641419	397	115	134	82	42	18	4	282
3492	29.94841330883	365	116	127	68	35	13	4	249
3496	29.98645337793	384	135	138	75	26	8	2	249
3500	30.02451662123	359	121	119	75	31	11	1	238
3504	30.06260303848	372	116	135	77	26	13	5	256
3508	30.10071262942	351	107	122	77	32	8	5	244
3512	30.13884539379	424	135	145	94	41	7	1	289
3516	30.17700133133	404	126	139	91	36	9	2	278
3520	30.21518044179	394	124	139	91	30	8	1	270
3524	30.25338272492	393	109	141	95	34	7	3	284
3528	30.29160818044	428	118	141	104	44	18	2	310
3532	30.32985680812	502	134	173	121	51	14	8	368
3536	30.36812860768	516	143	170	133	50	18	2	373
3540	30.40642357888	534	152	183	118	45	22	10	382
3544	30.44474172145	532	155	182	113	52	27	3	377
3548	30.48308303515	561	133	207	133	69	15	3	428
3552	30.5214475197	587	166	183	141	68	25	2	421
3556	30.55983517486	544	131	206	123	59	19	3	413
3560	30.59824600037	550	139	193	127	61	20	8	411
3564	30.63667999597	509	143	163	120	54	19	7	366
3568	30.67513716141	428	95	144	119	50	16	4	333
3572	30.71361749642	436	138	128	91	58	19	1	298
3576	30.75212100075	349	91	112	86	37	18	5	258
3580	30.79064767415	342	80	107	78	46	27	3	262
3584	30.82919751635	282	76	97	70	31	7	1	206
3588	30.8677705271	256	72	86	53	29	12	4	184
3592	30.90636670615	191	59	68	44	14	5	1	132
3596	30.94498605323	182	48	64	48	15	5	1	134
3600	30.98362856809	185	63	46	43	22	6	3	122
3604	31.02229425047	123	46	36	20	17	3	1	77
3608	31.06098310011	125	51	29	23	21	1	0	74
3612	31.09969511677	118	50	37	18	9	3	1	68
3616	31.13843030017	90	30	26	22	9	2	1	60
3620	31.17718865007	84	44	20	12	5	2	1	40
3624	31.2159701662	99	46	24	23	4	1	1	53
3628	31.25477484832	89	32	28	17	7	3	2	57
3632	31.29360269616	66	26	17	14	5	3	0	40
3636	31.33245370946	87	52	21	10	3	0	0	35
3640	31.37132788798	77	39	20	10	6	2	0	38
3644	31.41022523144	66	33	20	7	5	0	1	33
3648	31.4491457396	66	23	19	11	9	3	1	43
3652	31.4880894122	87	46	16	8	12	3	2	41
3656	31.52705624898	72	42	16	6	5	3	0	30
3660	31.56604624968	60	32	14	8	4	2	0	28
3664	31.60505941406	66	32	15	10	6	2	1	34
3668	31.64409574184	57	32	9	7	5	1	1	25
3672	31.68315523277	45	22	12	6	3	2	0	23
3676	31.7222378866	55	27	17	6	2	1	2	28
3680	31.76134370307	54	26	16	7	3	2	0	28
3684	31.80047268193	57	42	5	3	5	2	0	15
3688	31.83962482291	47	30	10	6	0	1	0	17
3692	31.87880012575	74	60	12	1	1	0	0	14
3696	31.91799859021	75	59	8	5	2	0	0	16
3700	31.95722021603	83	59	12	6	5	1	0	24
3704	31.99646500294	97	75	12	8	1	0	1	22
3708	32.03573295069	96	82	7	2	2	3	0	14
3712	32.07502405903	70	55	8	4	3	0	0	15
3716	32.11433832769	67	43	14	5	4	0	1	24
3720	32.15367575642	44	36	5	0	2	1	0	8
3724	32.19303634496	60	42	8	4	3	2	0	18
3728	32.23242009307	43	23	7	7	5	1	0	20
3732	32.27182700047	55	32	14	2	4	3	0	23
3736	32.31125706691	36	23	10	3	0	0	0	13
3740	32.35071029213	38	27	5	2	3	1	0	11
3744	32.39018667589	49	38	5	2	2	1	0	11
3748	32.42968621791	50	38	6	4	2	0	0	12
3752	32.46920891795	38	23	8	7	0	0	0	15
3756	32.50875477575	45	29	7	3	3	1	1	16
3760	32.54832379105	33	26	3	1	3	0	0	7
3764	32.58791596359	40	25	4	5	5	0	0	15
3768	32.62753129311	34	26	6	1	0	1	0	8
3772	32.66716977937	39	29	6	1	2	0	1	10
3776	32.7068314221	35	22	7	4	0	2	0	13
3780	32.74651622104	53	41	7	3	1	1	0	12
3784	32.78622417594	38	25	7	4	0	1	1	13
3788	32.82595528654	44	34	6	2	2	0	0	10
3792	32.86570955259	55	34	9	7	5	0	0	21
3796	32.90548697383	48	36	7	4	1	0	0	12
3800	32.94528754999	44	30	9	1	3	1	0	14
3804	32.98511128083	46	34	7	3	2	0	0	12
3808	33.02495816608	43	28	9	3	1	1	0	15
3812	33.0648282055	47	34	6	3	2	1	1	13
3816	33.10472139882	41	24	6	8	3	0	0	17
3820	33.14463774578	47	29	7	5	3	2	0	18
3824	33.18457724613	48	35	4	5	3	0	1	13
3828	33.22453989962	46	35	9	1	0	0	1	11
3832	33.26452570597	46	34	6	2	2	1	1	12
3836	33.30453466495	31	18	4	5	0	2	1	13
3840	33.34456677629	33	17	9	5	2	0	0	16
3844	33.38462203973	33	23	5	1	3	0	1	10
3848	33.42470045502	29	19	5	1	3	1	0	10
3852	33.46480202189	39	23	10	3	1	2	0	16
3856	33.5049267401	37	26	6	3	1	1	0	11
3860	33.54507460939	40	30	7	0	2	1	0	10
3864	33.5852456295	34	22	8	3	0	1	0	12
3868	33.62543980016	40	28	5	2	5	0	0	12
3872	33.66565712114	39	27	6	2	1	3	0	12
3876	33.70589759216	31	21	2	5	1	2	0	10
3880	33.74616121297	42	26	8	3	5	0	0	16
3884	33.78644798332	37	26	6	2	2	0	0	11
3888	33.82675790294	34	23	3	6	1	1	0	11
3892	33.86709097159	32	19	10	2	0	0	1	13
3896	33.90744718899	43	27	12	3	1	0	0	16
3900	33.94782655491	27	22	1	1	3	0	0	5
3904	33.98822906907	31	22	6	1	1	1	0	9
3908	34.02865473123	33	23	8	1	1	0	0	10
3912	34.06910354112	38	26	6	4	2	0	0	12
3916	34.10957549849	36	28	5	2	1	0	0	8
3920	34.15007060308	26	21	3	0	1	0	1	5
3924	34.19058885464	39	33	4	2	0	0	0	6
3928	34.2311302529	43	31	8	2	2	0	0	12
3932	34.27169479762	42	33	4	2	3	0	0	9
3936	34.31228248852	35	24	5	2	3	1	0	11
3940	34.35289332537	33	20	6	3	2	2	0	13
3944	34.39352730789	40	29	8	2	1	0	0	11
3948	34.43418443584	29	20	2	3	1	2	1	9
3952	34.47486470895	29	19	3	4	2	0	1	10
3956	34.51556812698	39	27	7	3	0	2	0	12
3960	34.55629468965	35	24	8	1	2	0	0	11
3964	34.59704439672	24	12	5	2	4	0	0	12
3968	34.63781724793	31	22	4	4	0	1	0	9
3972	34.67861324301	28	22	2	3	0	0	1	6
3976	34.71943238173	23	16	5	1	1	0	0	7
3980	34.76027466381	29	22	5	1	0	0	1	7
3984	34.801140089	32	20	6	2	2	2	0	12
3988	34.84202865704	33	20	8	3	1	1	0	13
3992	34.88294036768	31	22	5	1	3	0	0	9
3996	34.92387522065	35	27	4	2	1	1	0	8
4000	34.96483321571	40	35	2	2	1	0	0	5
4004	35.0058143526	22	16	2	2	1	0	1	6
4008	35.04681863105	33	25	6	1	1	0	0	8
4012	35.08784605082	34	22	7	3	1	1	0	12
4016	35.12889661164	29	22	5	0	1	0	1	7
4020	35.16997031326	30	24	1	3	0	2	0	6
4024	35.21106715541	44	27	9	5	2	0	1	17
4028	35.25218713786	34	23	3	5	2	1	0	11
4032	35.29333026032	28	21	2	2	2	0	1	7
4036	35.33449652256	33	22	4	5	1	1	0	11
4040	35.37568592431	37	28	5	2	2	0	0	9
4044	35.41689846532	31	19	6	4	2	0	0	12
4048	35.45813414532	23	17	4	1	0	1	0	6
4052	35.49939296407	22	14	6	2	0	0	0	8
4056	35.5406749213	29	22	3	3	0	1	0	7
4060	35.58198001676	26	16	6	3	1	0	0	10
4064	35.62330825019	26	16	7	3	0	0	0	10
4068	35.66465962133	29	21	4	2	2	0	0	8
4072	35.70603412993	36	24	8	2	2	0	0	12
4076	35.74743177573	34	27	3	2	1	1	0	7
4080	35.78885255847	32	18	8	1	4	1	0	14
4084	35.8302964779	31	22	7	2	0	0	0	9
4088	35.87176353376	31	22	2	5	1	1	0	9
4092	35.91325372579	36	30	3	2	0	1	0	6
4096	35.95476705374	42	29	8	2	1	2	0	13
4100	35.99630351734	32	25	6	0	0	1	0	7
4104	36.03786311635	30	20	6	3	0	0	1	10
4108	36.0794458505	32	21	5	4	0	2	0	11
4112	36.12105171953	42	26	11	2	2	1	0	16
4116	36.1626807232	30	23	3	1	1	0	1	7
4120	36.20433286124	38	27	7	3	1	0	0	11
4124	36.2460081334	40	30	9	1	0	0	0	10
4128	36.28770653941	28	20	4	2	0	2	0	8
4132	36.32942807903	33	24	6	3	0	0	0	9
4136	36.37117275199	24	19	2	2	1	0	0	5
4140	36.41294055805	30	21	6	2	0	1	0	9
4144	36.45473149693	37	24	7	5	0	0	1	13
4148	36.49654556839	28	20	5	1	0	2	0	8
4152	36.53838277217	27	23	2	1	0	1	0	4
4156	36.580243108	33	20	10	2	1	0	0	13
4160	36.62212657564	32	17	12	1	1	1	0	15
4164	36.66403317483	26	19	2	2	1	2	0	7
4168	36.70596290531	33	21	8	1	1	2	0	12
4172	36.74791576682	31	19	5	3	2	2	0	12
4176	36.7898917591	33	27	5	1	0	0	0	6
4180	36.83189088191	34	23	9	1	0	1	0	11
4184	36.87391313498	19	12	2	5	0	0	0	7
4188	36.91595851805	36	29	4	1	1	1	0	7
4192	36.95802703087	35	21	10	2	1	1	0	14
4196	37.00011867318	34	19	8	4	1	0	2	15
4200	37.04223344472	27	22	3	2	0	0	0	5
4204	37.08437134524	33	24	4	4	0	0	1	9
4208	37.12653237449	24	15	7	0	2	0	0	9
4212	37.16871653219	41	29	4	5	1	1	1	12
4216	37.2109238181	34	22	7	4	1	0	0	12
4220	37.25315423196	40	29	5	3	2	1	0	11
4224	37.29540777351	29	25	2	1	1	0	0	4
4228	37.3376844425	37	33	2	1	1	0	0	4
4232	37.37998423867	42	34	5	3	0	0	0	8
4236	37.42230716176	37	28	3	3	3	0	0	9
4240	37.46465321151	23	15	4	2	1	0	1	8
4244	37.50702238767	38	28	7	2	0	1	0	10
4248	37.54941468998	48	34	9	3	1	1	0	14
4252	37.59183011818	30	22	6	2	0	0	0	8
4256	37.63426867202	22	16	1	3	2	0	0	6
4260	37.67673035124	31	19	4	5	3	0	0	12
4264	37.71921515559	36	24	6	5	0	0	1	12
4268	37.76172308479	32	25	2	3	2	0	0	7
4272	37.80425413861	34	27	4	3	0	0	0	7
4276	37.84680831678	31	25	1	3	2	0	0	6
4280	37.88938561904	22	11	6	3	1	1	0	11
4284	37.93198604514	34	25	7	1	1	0	0	9
4288	37.97460959483	37	25	7	4	1	0	0	12
4292	38.01725626783	34	26	6	2	0	0	0	8
4296	38.05992606391	34	25	5	3	0	1	0	9
4300	38.10261898279	39	29	5	2	2	1	0	10
4304	38.14533502422	35	23	8	2	0	2	0	12
4308	38.18807418796	32	18	6	7	1	0	0	14
4312	38.23083647373	37	24	6	6	1	0	0	13
4316	38.27362188128	22	13	6	0	1	1	0	9
4320	38.31643041036	31	20	5	1	2	2	1	11
4324	38.3592620607	35	25	7	3	0	0	0	10
4328	38.40211683206	35	23	10	0	2	0	0	12
4332	38.44499472417	37	26	8	2	0	0	1	11
4336	38.48789573678	37	21	7	2	6	1	0	16
4340	38.53081986963	32	26	4	0	2	0	0	6
4344	38.57376712246	35	21	11	1	0	1	1	14
4348	38.61673749502	23	16	3	3	1	0	0	7
4352	38.65973098705	30	20	8	1	1	0	0	10
4356	38.70274759829	34	21	8	4	1	0	0	13
4360	38.74578732849	31	18	7	4	0	1	1	13
4364	38.78885017738	23	17	3	0	1	1	0	6
4368	38.83193614472	37	24	10	1	1	0	1	13
4372	38.87504523024	35	27	5	3	0	0	0	8
4376	38.91817743369	47	38	8	0	1	0	0	9
4380	38.96133275481	40	28	5	6	0	1	0	12
4384	39.00451119334	46	33	8	2	1	1	1	13
4388	39.04771274903	27	22	3	2	0	0	0	5
4392	39.09093742162	30	21	5	2	1	1	0	9
4396	39.13418521086	43	28	9	2	3	1	0	15
4400	39.17745611647	36	28	2	4	1	1	0	8
4404	39.22075013822	29	24	2	1	2	0	0	5
4408	39.26406727584	35	20	4	8	2	0	1	15
4412	39.30740752907	41	30	4	7	0	0	0	11
4416	39.35077089767	27	18	8	1	0	0	0	9
4420	39.39415738136	39	26	8	3	2	0	0	13
4424	39.4375669799	44	27	11	4	0	0	2	17
4428	39.48099969302	33	22	4	3	3	0	1	11
4432	39.52445552047	42	25	9	4	1	2	1	17
4436	39.567934462	26	16	5	5	0	0	0	10
4440	39.61143651735	42	28	7	2	3	2	0	14
4444	39.65496168625	34	22	7	3	1	1	0	12
4448	39.69850996845	26	18	5	0	2	1	0	8
4452	39.7420813637	30	18	6	3	2	1	0	12
4456	39.78567587174	43	31	8	0	2	1	1	12
4460	39.82929349231	44	28	9	2	2	1	2	16
4464	39.87293422516	40	28	6	4	2	0	0	12
4468	39.91659807002	41	33	5	1	1	1	0	8
4472	39.96028502664	49	35	9	4	0	0	1	14
4476	40.00399509477	29	23	5	1	0	0	0	6
4480	40.04772827414	38	27	6	1	4	0	0	11
4484	40.0914845645	42	34	3	2	2	0	1	8
4488	40.1352639656	45	28	11	3	2	0	1	17
4492	40.17906647717	38	29	5	3	1	0	0	9
4496	40.22289209896	30	18	5	6	1	0	0	12
4500	40.26674083071	38	26	8	4	0	0	0	12
4504	40.31061267217	35	21	8	3	2	1	0	14
4508	40.35450762307	33	25	5	2	1	0	0	8
4512	40.39842568316	38	21	9	5	2	1	0	17
4516	40.44236685219	38	26	7	2	2	1	0	12
4520	40.4863311299	49	32	10	3	1	3	0	17
4524	40.53031851602	55	32	13	6	3	1	0	23
4528	40.57432901031	45	34	7	2	1	1	0	11
4532	40.61836261251	36	15	7	9	4	1	0	21
4536	40.66241932235	41	29	5	6	0	1	0	12
4540	40.70649913958	43	21	12	8	2	0	0	22
4544	40.75060206396	41	25	5	7	2	0	2	16
4548	40.7947280952	55	33	12	7	2	1	0	22
4552	40.83887723307	47	36	7	2	1	1	0	11
4556	40.88304947731	54	35	12	2	3	2	0	19
4560	40.92724482765	53	34	12	4	2	1	0	19
4564	40.97146328384	47	25	14	6	1	1	0	22
4568	41.01570484563	62	41	7	6	6	1	1	21
4572	41.05996951275	29	16	9	3	1	0	0	13
4576	41.10425728495	49	30	13	1	3	0	2	19
4580	41.14856816197	40	18	18	3	0	0	1	22
4584	41.19290214356	57	39	8	7	3	0	0	18
4588	41.23725922946	47	29	10	5	3	0	0	18
4592	41.28163941941	48	32	9	2	4	1	0	16
4596	41.32604271315	42	30	6	4	1	1	0	12
4600	41.37046911043	44	23	12	5	4	0	0	21
4604	41.41491861099	52	36	11	5	0	0	0	16
4608	41.45939121458	44	29	7	5	3	0	0	15
4612	41.50388692093	50	30	10	6	3	0	1	20
4616	41.54840572979	62	44	8	7	1	2	0	18
4620	41.59294764091	48	35	9	2	1	1	0	13
4624	41.63751265402	54	36	12	1	4	0	1	18
4628	41.68210076887	64	39	14	3	6	2	0	25
4632	41.7267119852	49	29	6	6	5	2	1	20
4636	41.77134630276	50	34	10	2	3	1	0	16
4640	41.81600372128	47	30	4	9	3	1	0	17
4644	41.86068424052	59	33	11	12	3	0	0	26
4648	41.90538786021	56	33	16	5	1	0	1	23
4652	41.95011458009	50	29	12	2	3	3	1	21
4656	41.99486439992	57	34	16	5	1	0	0	23
4660	42.03963731943	59	37	11	8	2	1	0	22
4664	42.08443333837	75	42	17	13	3	0	0	33
4668	42.12925245647	60	30	11	9	6	4	0	30
4672	42.17409467349	63	30	17	9	4	1	2	33
4676	42.21895998916	76	35	27	11	2	0	0	41
4680	42.26384840323	58	34	13	7	3	0	1	24
4684	42.30875991545	58	26	16	10	4	2	0	32
4688	42.35369452554	80	37	25	8	8	1	1	43
4692	42.39865223327	77	38	20	8	8	1	2	39
4696	42.44363303836	64	33	17	11	2	0	1	31
4700	42.48863694057	57	42	10	4	0	1	0	15
4704	42.53366393964	81	52	16	7	4	1	1	29
4708	42.5787140353	67	38	15	8	4	1	1	29
4712	42.62378722731	70	35	15	9	6	5	0	35
4716	42.6688835154	80	42	22	8	6	2	0	38
4720	42.71400289932	97	55	18	11	11	2	0	42
4724	42.75914537882	78	50	15	8	3	1	1	28
4728	42.80431095363	85	52	20	5	7	1	0	33
4732	42.84949962349	83	53	16	9	5	0	0	30
4736	42.89471138816	80	43	19	10	6	2	0	37
4740	42.93994624737	87	47	20	14	4	2	0	40
4744	42.98520420087	89	38	26	14	9	2	0	51
4748	43.03048524839	106	65	21	12	5	2	1	41
4752	43.07578938969	120	53	42	15	8	2	0	67
4756	43.12111662451	97	42	29	14	10	2	0	55
4760	43.16646695259	100	42	26	19	7	3	3	58
4764	43.21184037367	115	63	21	16	11	4	0	52
4768	43.25723688749	96	42	23	22	8	1	0	54
4772	43.3026564938	90	39	27	16	7	1	0	51
4776	43.34809919234	115	54	30	16	12	3	0	61
4780	43.39356498286	83	39	22	17	3	1	1	44
4784	43.43905386509	100	46	20	22	10	2	0	54
4788	43.48456583879	115	45	31	21	12	4	2	70
4792	43.53010090368	107	48	23	23	10	2	1	59
4796	43.57565905953	105	44	29	21	9	0	0	61
4800	43.62124030606	123	47	29	28	11	6	2	76
4804	43.66684464303	131	59	42	18	8	2	1	72
4808	43.71247207017	115	50	29	26	6	2	1	65
4812	43.75812258723	146	76	31	23	8	7	0	70
4816	43.80379619395	148	73	30	27	11	5	2	75
4820	43.84949289007	162	90	35	23	10	2	1	72
4824	43.89521267535	192	98	38	26	20	6	3	94
4828	43.94095554951	210	113	48	30	12	6	1	97
4832	43.98672151231	138	72	32	21	9	2	2	66
4836	44.03251056349	0	0	0	0	0	0	0	0
4840	44.07832270278	0	0	0	0	0	0	0	0
4844	44.12415792994	0	0	0	0	0	0	0	0
4848	44.1700162447	0	0	0	0	0	0	0	0
4852	44.21589764681	0	0	0	0	0	0	0	0
4856	44.26180213602	0	0	0	0	0	0	0	0
4860	44.30772971205	0	0	0	0	0	0	0	0
4864	44.35368037467	0	0	0	0	0	0	0	0
4868	44.39965412361	0	0	0	0	0	0	0	0
4872	44.44565095861	0	0	0	0	0	0	0	0
4876	44.49167087942	0	0	0	0	0	0	0	0
4880	44.53771388578	0	0	0	0	0	0	0	0
4884	44.58377997743	0	0	0	0	0	0	0	0
4888	44.62986915412	0	0	0	0	0	0	0	0
4892	44.67598141559	0	0	0	0	0	0	0	0
4896	44.72211676158	0	0	0	0	0	0	0	0
4900	44.76827519183	0	0	0	0	0	0	0	0
4904	44.8144567061	0	0	0	0	0	0	0	0
4908	44.86066130411	0	0	0	0	0	0	0	0
4912	44.90688898562	0	0	0	0	0	0	0	0
4916	44.95313975037	0	0	0	0	0	0	0	0
4920	44.9994135981	0	0	0	0	0	0	0	0
4924	45.04571052855	0	0	0	0	0	0	0	0
4928	45.09203054146	0	0	0	0	0	0	0	0
4932	45.13837363659	0	0	0	0	0	0	0	0
4936	45.18473981367	0	0	0	0	0	0	0	0
4940	45.23112907245	0	0	0	0	0	0	0	0
4944	45.27754141266	0	0	0	0	0	0	0	0
4948	45.32397683406	0	0	0	0	0	0	0	0
4952	45.37043533638	0	0	0	0	0	0	0	0
4956	45.41691691937	0	0	0	0	0	0	0	0
4960	45.46342158276	0	0	0	0	0	0	0	0
4964	45.50994932632	0	0	0	0	0	0	0	0
4968	45.55650014977	0	0	0	0	0	0	0	0
4972	45.60307405286	0	0	0	0	0	0	0	0
4976	45.64967103533	0	0	0	0	0	0	0	0
4980	45.69629109693	0	0	0	0	0	0	0	0
4984	45.7429342374	0	0	0	0	0	0	0	0
4988	45.78960045648	0	0	0	0	0	0	0	0
4992	45.83628975391	0	0	0	0	0	0	0	0
4996	45.88300212945	0	0	0	0	0	0	0	0
5000	45.92973758282	0	0	0	0	0	0	0	0
5004	45.97649611378	0	0	0	0	0	0	0	0
5008	46.02327772207	0	0	0	0	0	0	0	0
5012	46.07008240742	0	0	0	0	0	0	0	0
5016	46.11691016959	0	0	0	0	0	0	0	0
5020	46.16376100832	0	0	0	0	0	0	0	0
5024	46.21063492334	0	0	0	0	0	0	0	0
5028	46.25753191441	0	0	0	0	0	0	0	0
5032	46.30445198127	0	0	0	0	0	0	0	0
5036	46.35139512365	0	0	0	0	0	0	0	0
5040	46.3983613413	0	0	0	0	0	0	0	0
5044	46.44535063397	0	0	0	0	0	0	0	0
5048	46.4923630014	0	0	0	0	0	0	0	0
5052	46.53939844332	0	0	0	0	0	0	0	0
5056	46.58645695949	0	0	0	0	0	0	0	0
5060	46.63353854965	0	0	0	0	0	0	0	0
5064	46.68064321354	0	0	0	0	0	0	0	0
5068	46.7277709509	0	0	0	0	0	0	0	0
5072	46.77492176147	0	0	0	0	0	0	0	0
5076	46.82209564501	0	0	0	0	0	0	0	0
5080	46.86929260124	0	0	0	0	0	0	0	0
5084	46.91651262992	0	0	0	0	0	0	0	0
5088	46.96375573079	0	0	0	0	0	0	0	0
5092	47.01102190359	0	0	0	0	0	0	0	0
5096	47.05831114807	0	0	0	0	0	0	0	0
5100	47.10562346396	0	0	0	0	0	0	0	0
5104	47.15295885101	0	0	0	0	0	0	0	0
5108	47.20031730896	0	0	0	0	0	0	0	0
5112	47.24769883757	0	0	0	0	0	0	0	0
5116	47.29510343656	0	0	0	0	0	0	0	0
5120	47.34253110568	0	0	0	0	0	0	0	0
5124	47.38998184468	0	0	0	0	0	0	0	0
5128	47.43745565329	0	0	0	0	0	0	0	0
5132	47.48495253127	0	0	0	0	0	0	0	0
5136	47.53247247835	0	0	0	0	0	0	0	0
5140	47.58001549428	0	0	0	0	0	0	0	0
5144	47.6275815788	0	0	0	0	0	0	0	0
5148	47.67517073165	0	0	0	0	0	0	0	0
5152	47.72278295258	0	0	0	0	0	0	0	0
5156	47.77041824133	0	0	0	0	0	0	0	0
5160	47.81807659764	0	0	0	0	0	0	0	0
5164	47.86575802126	0	0	0	0	0	0	0	0
5168	47.91346251193	0	0	0	0	0	0	0	0
5172	47.96119006939	0	0	0	0	0	0	0	0
5176	48.00894069338	0	0	0	0	0	0	0	0
5180	48.05671438365	0	0	0	0	0	0	0	0
5184	48.10451113994	0	0	0	0	0	0	0	0
5188	48.152330962	0	0	0	0	0	0	0	0
5192	48.20017384956	0	0	0	0	0	0	0	0
5196	48.24803980237	0	0	0	0	0	0	0	0
5200	48.29592882018	0	0	0	0	0	0	0	0
5204	48.34384090272	0	0	0	0	0	0	0	0
5208	48.39177604974	0	0	0	0	0	0	0	0
5212	48.43973426098	0	0	0	0	0	0	0	0
5216	48.48771553619	0	0	0	0	0	0	0	0
5220	48.5357198751	0	0	0	0	0	0	0	0
5224	48.58374727747	0	0	0	0	0	0	0	0
5228	48.63179774303	0	0	0	0	0	0	0	0
5232	48.67987127153	0	0	0	0	0	0	0	0
5236	48.72796786271	0	0	0	0	0	0	0	0
5240	48.77608751631	0	0	0	0	0	0	0	0
5244	48.82423023208	0	0	0	0	0	0	0	0
5248	48.87239600976	0	0	0	0	0	0	0	0
5252	48.92058484909	0	0	0	0	0	0	0	0
5256	48.96879674981	0	0	0	0	0	0	0	0
5260	49.01703171168	0	0	0	0	0	0	0	0
5264	49.06528973442	0	0	0	0	0	0	0	0
5268	49.1135708178	0	0	0	0	0	0	0	0
5272	49.16187496153	0	0	0	0	0	0	0	0
5276	49.21020216538	0	0	0	0	0	0	0	0
5280	49.25855242908	0	0	0	0	0	0	0	0
5284	49.30692575238	0	0	0	0	0	0	0	0
5288	49.35532213502	0	0	0	0	0	0	0	0
5292	49.40374157675	0	0	0	0	0	0	0	0
5296	49.45218407729	0	0	0	0	0	0	0	0
5300	49.50064963641	0	0	0	0	0	0	0	0
5304	49.54913825384	0	0	0	0	0	0	0	0
5308	49.59764992932	0	0	0	0	0	0	0	0
5312	49.6461846626	0	0	0	0	0	0	0	0
5316	49.69474245343	0	0	0	0	0	0	0	0
5320	49.74332330153	0	0	0	0	0	0	0	0
5324	49.79192720667	0	0	0	0	0	0	0	0
5328	49.84055416857	0	0	0	0	0	0	0	0
5332	49.88920418699	0	0	0	0	0	0	0	0
5336	49.93787726166	0	0	0	0	0	0	0	0
5340	49.98657339233	0	0	0	0	0	0	0	0
5344	50.03529257875	0	0	0	0	0	0	0	0
5348	50.08403482065	0	0	0	0	0	0	0	0
5352	50.13280011777	0	0	0	0	0	0	0	0
5356	50.18158846987	0	0	0	0	0	0	0	0
5360	50.23039987669	0	0	0	0	0	0	0	0
5364	50.27923433796	0	0	0	0	0	0	0	0
5368	50.32809185343	0	0	0	0	0	0	0	0
5372	50.37697242285	0	0	0	0	0	0	0	0
5376	50.42587604595	0	0	0	0	0	0	0	0
5380	50.47480272248	0	0	0	0	0	0	0	0
5384	50.52375245218	0	0	0	0	0	0	0	0
5388	50.5727252348	0	0	0	0	0	0	0	0
5392	50.62172107008	0	0	0	0	0	0	0	0
5396	50.67073995776	0	0	0	0	0	0	0	0
5400	50.71978189759	0	0	0	0	0	0	0	0
5404	50.7688468893	0	0	0	0	0	0	0	0
5408	50.81793493265	0	0	0	0	0	0	0	0
5412	50.86704602736	0	0	0	0	0	0	0	0
5416	50.9161801732	0	0	0	0	0	0	0	0
5420	50.96533736989	0	0	0	0	0	0	0	0
5424	51.01451761719	0	0	0	0	0	0	0	0
5428	51.06372091483	0	0	0	0	0	0	0	0
5432	51.11294726257	0	0	0	0	0	0	0	0
5436	51.16219666013	0	0	0	0	0	0	0	0
5440	51.21146910727	0	0	0	0	0	0	0	0
5444	51.26076460373	0	0	0	0	0	0	0	0
5448	51.31008314925	0	0	0	0	0	0	0	0
5452	51.35942474357	0	0	0	0	0	0	0	0
5456	51.40878938644	0	0	0	0	0	0	0	0
5460	51.4581770776	0	0	0	0	0	0	0	0
5464	51.5075878168	0	0	0	0	0	0	0	0
5468	51.55702160377	0	0	0	0	0	0	0	0
5472	51.60647843826	0	0	0	0	0	0	0	0
5476	51.65595832001	0	0	0	0	0	0	0	0
5480	51.70546124877	0	0	0	0	0	0	0	0
5484	51.75498722428	0	0	0	0	0	0	0	0
5488	51.80453624627	0	0	0	0	0	0	0	0
5492	51.85410831451	0	0	0	0	0	0	0	0
5496	51.90370342872	0	0	0	0	0	0	0	0
5500	51.95332158865	0	0	0	0	0	0	0	0
5504	52.00296279404	0	0	0	0	0	0	0	0
5508	52.05262704465	0	0	0	0	0	0	0	0
5512	52.1023143402	0	0	0	0	0	0	0	0
5516	52.15202468044	0	0	0	0	0	0	0	0
5520	52.20175806512	0	0	0	0	0	0	0	0
5524	52.25151449398	0	0	0	0	0	0	0	0
5528	52.30129396676	0	0	0	0	0	0	0	0
5532	52.35109648321	0	0	0	0	0	0	0	0
5536	52.40092204306	0	0	0	0	0	0	0	0
5540	52.45077064606	0	0	0	0	0	0	0	0
5544	52.50064229196	0	0	0	0	0	0	0	0
5548	52.5505369805	0	0	0	0	0	0	0	0
5552	52.60045471141	0	0	0	0	0	0	0	0
5556	52.65039548445	0	0	0	0	0	0	0	0
5560	52.70035929936	0	0	0	0	0	0	0	0
5564	52.75034615587	0	0	0	0	0	0	0	0
5568	52.80035605374	0	0	0	0	0	0	0	0
5572	52.8503889927	0	0	0	0	0	0	0	0
5576	52.9004449725	0	0	0	0	0	0	0	0
5580	52.95052399288	0	0	0	0	0	0	0	0
5584	53.00062605359	0	0	0	0	0	0	0	0
5588	53.05075115436	0	0	0	0	0	0	0	0
5592	53.10089929495	0	0	0	0	0	0	0	0
5596	53.15107047509	0	0	0	0	0	0	0	0
5600	53.20126469452	0	0	0	0	0	0	0	0
5604	53.25148195299	0	0	0	0	0	0	0	0
5608	53.30172225025	0	0	0	0	0	0	0	0
5612	53.35198558603	0	0	0	0	0	0	0	0
5616	53.40227196008	0	0	0	0	0	0	0	0
5620	53.45258137215	0	0	0	0	0	0	0	0
5624	53.50291382196	0	0	0	0	0	0	0	0
5628	53.55326930928	0	0	0	0	0	0	0	0
5632	53.60364783384	0	0	0	0	0	0	0	0
5636	53.65404939538	0	0	0	0	0	0	0	0
5640	53.70447399364	0	0	0	0	0	0	0	0
5644	53.75492162838	0	0	0	0	0	0	0	0
5648	53.80539229933	0	0	0	0	0	0	0	0
5652	53.85588600623	0	0	0	0	0	0	0	0
5656	53.90640274884	0	0	0	0	0	0	0	0
5660	53.95694252689	0	0	0	0	0	0	0	0
5664	54.00750534012	0	0	0	0	0	0	0	0
5668	54.05809118828	0	0	0	0	0	0	0	0
5672	54.10870007111	0	0	0	0	0	0	0	0
5676	54.15933198836	0	0	0	0	0	0	0	0
5680	54.20998693976	0	0	0	0	0	0	0	0
5684	54.26066492506	0	0	0	0	0	0	0	0
5688	54.31136594401	0	0	0	0	0	0	0	0
5692	54.36208999634	0	0	0	0	0	0	0	0
5696	54.4128370818	0	0	0	0	0	0	0	0
5700	54.46360720014	0	0	0	0	0	0	0	0
5704	54.51440035109	0	0	0	0	0	0	0	0
5708	54.5652165344	0	0	0	0	0	0	0	0
5712	54.61605574981	0	0	0	0	0	0	0	0
5716	54.66691799706	0	0	0	0	0	0	0	0
5720	54.71780327591	0	0	0	0	0	0	0	0
5724	54.76871158608	0	0	0	0	0	0	0	0
5728	54.81964292733	0	0	0	0	0	0	0	0
5732	54.87059729939	0	0	0	0	0	0	0	0
5736	54.92157470201	0	0	0	0	0	0	0	0
5740	54.97257513494	0	0	0	0	0	0	0	0
5744	55.02359859791	0	0	0	0	0	0	0	0
5748	55.07464509067	0	0	0	0	0	0	0	0
5752	55.12571461297	0	0	0	0	0	0	0	0
5756	55.17680716453	0	0	0	0	0	0	0	0
5760	55.22792274512	0	0	0	0	0	0	0	0
5764	55.27906135447	0	0	0	0	0	0	0	0
5768	55.33022299232	0	0	0	0	0	0	0	0
5772	55.38140765842	0	0	0	0	0	0	0	0
5776	55.4326153525	0	0	0	0	0	0	0	0
5780	55.48384607432	0	0	0	0	0	0	0	0
5784	55.53509982362	0	0	0	0	0	0	0	0
5788	55.58637660014	0	0	0	0	0	0	0	0
5792	55.63767640362	0	0	0	0	0	0	0	0
5796	55.6889992338	0	0	0	0	0	0	0	0
5800	55.74034509043	0	0	0	0	0	0	0	0
5804	55.79171397326	0	0	0	0	0	0	0	0
5808	55.84310588202	0	0	0	0	0	0	0	0
5812	55.89452081645	0	0	0	0	0	0	0	0
5816	55.94595877631	0	0	0	0	0	0	0	0
5820	55.99741976133	0	0	0	0	0	0	0	0
5824	56.04890377126	0	0	0	0	0	0	0	0
5828	56.10041080583	0	0	0	0	0	0	0	0
5832	56.1519408648	0	0	0	0	0	0	0	0
5836	56.20349394791	0	0	0	0	0	0	0	0
5840	56.25507005489	0	0	0	0	0	0	0	0
5844	56.30666918549	0	0	0	0	0	0	0	0
5848	56.35829133946	0	0	0	0	0	0	0	0
5852	56.40993651654	0	0	0	0	0	0	0	0
5856	56.46160471647	0	0	0	0	0	0	0	0
5860	56.51329593899	0	0	0	0	0	0	0	0
5864	56.56501018385	0	0	0	0	0	0	0	0
5868	56.61674745079	0	0	0	0	0	0	0	0
5872	56.66850773955	0	0	0	0	0	0	0	0
5876	56.72029104988	0	0	0	0	0	0	0	0
5880	56.77209738152	0	0	0	0	0	0	0	0
5884	56.8239267342	0	0	0	0	0	0	0	0
5888	56.87577910769	0	0	0	0	0	0	0	0
5892	56.92765450171	0	0	0	0	0	0	0	0
5896	56.97955291601	0	0	0	0	0	0	0	0
5900	57.03147435034	0	0	0	0	0	0	0	0
5904	57.08341880444	0	0	0	0	0	0	0	0
5908	57.13538627804	0	0	0	0	0	0	0	0
5912	57.1873767709	0	0	0	0	0	0	0	0
5916	57.23939028276	0	0	0	0	0	0	0	0
5920	57.29142681335	0	0	0	0	0	0	0	0
5924	57.34348636243	0	0	0	0	0	0	0	0
5928	57.39556892973	0	0	0	0	0	0	0	0
5932	57.447674515	0	0	0	0	0	0	0	0
5936	57.49980311798	0	0	0	0	0	0	0	0
5940	57.55195473842	0	0	0	0	0	0	0	0
5944	57.60412937606	0	0	0	0	0	0	0	0
5948	57.65632703063	0	0	0	0	0	0	0	0
5952	57.70854770189	0	0	0	0	0	0	0	0
5956	57.76079138958	0	0	0	0	0	0	0	0
5960	57.81305809343	0	0	0	0	0	0	0	0
5964	57.8653478132	0	0	0	0	0	0	0	0
5968	57.91766054862	0	0	0	0	0	0	0	0
5972	57.96999629945	0	0	0	0	0	0	0	0
5976	58.02235506541	0	0	0	0	0	0	0	0
5980	58.07473684626	0	0	0	0	0	0	0	0
5984	58.12714164174	0	0	0	0	0	0	0	0
5988	58.17956945159	0	0	0	0	0	0	0	0
5992	58.23202027555	0	0	0	0	0	0	0	0
5996	58.28449411337	655	578	46	20	4	5	2	77
6000	58.33699096479	686	549	75	35	18	8	1	137
6004	58.38951082956	44	31	7	5	1	0	0	13
6008	58.44205370741	36	22	9	1	3	1	0	14
6012	58.49461959809	38	30	6	1	1	0	0	8
6016	58.54720850134	57	41	11	1	3	0	1	16
6020	58.5998204169	48	32	10	4	1	1	0	16
6024	58.65245534453	41	29	7	2	1	1	1	12
6028	58.70511328395	43	33	5	3	0	0	2	10
6032	58.75779423492	37	31	4	2	0	0	0	6
6036	58.81049819718	37	32	3	1	1	0	0	5
6040	58.86322517047	50	35	8	3	1	3	0	15
6044	58.91597515453	46	32	7	4	1	2	0	14
6048	58.96874814911	48	38	6	2	2	0	0	10
6052	59.02154415395	30	25	2	3	0	0	0	5
6056	59.07436316879	49	35	8	2	2	0	1	14
6060	59.12720519338	46	27	11	5	3	0	0	19
6064	59.18007022745	55	41	5	7	1	0	1	14
6068	59.23295827076	58	37	14	4	2	1	0	21
6072	59.28586932304	49	34	10	4	1	0	0	15
6076	59.33880338404	48	34	6	7	1	0	0	14
6080	59.3917604535	39	25	12	1	1	0	0	14
6084	59.44474053116	41	33	6	2	0	0	0	8
6088	59.49774361678	47	28	12	6	1	0	0	19
6092	59.55076971008	48	28	13	3	4	0	0	20
6096	59.60381881081	56	40	7	3	4	1	0	16
6100	59.65689091872	64	42	11	4	5	0	1	22
6104	59.70998603355	76	57	9	6	2	1	1	19
6108	59.76310415504	58	41	8	3	4	2	0	17
6112	59.81624528294	49	37	4	6	1	1	0	12
6116	59.86940941698	66	43	15	5	2	1	0	23
6120	59.92259655692	39	29	3	4	2	1	0	10
6124	59.97580670249	49	40	2	4	3	0	0	9
6128	60.02903985344	68	48	14	2	1	2	1	20
6132	60.0822960095	73	52	11	2	7	1	0	21
6136	60.13557517043	54	31	13	7	1	2	0	23
6140	60.18887733597	65	43	9	7	4	2	0	22
6144	60.24220250586	59	39	8	9	2	0	1	20
6148	60.29555067984	88	49	18	16	2	2	1	39
6152	60.34892185765	58	39	14	2	3	0	0	19
6156	60.40231603904	63	42	10	7	2	2	0	21
6160	60.45573322376	68	45	12	7	3	0	1	23
6164	60.50917341154	78	41	26	8	2	0	1	37
6168	60.56263660212	67	39	12	9	4	2	1	28
6172	60.61612279526	65	42	9	8	3	2	1	23
6176	60.66963199069	70	49	9	5	3	2	0	21
6180	60.72316418816	43	25	6	8	2	1	1	18
6184	60.77671938741	47	29	9	6	1	2	0	18
6188	60.83029758818	60	41	11	4	3	1	0	19
6192	60.88389879022	74	50	11	10	2	0	0	24
6196	60.93752299326	64	48	9	5	2	0	0	16
6200	60.99117019706	62	43	8	7	1	3	0	19
6204	61.04484040135	62	43	12	7	0	0	0	19
6208	61.09853360588	53	40	7	3	2	1	0	13
6212	61.15224981039	73	49	15	3	5	1	0	24
6216	61.20598901463	60	43	8	5	3	1	0	17
6220	61.25975121833	62	43	7	9	2	0	1	19
6224	61.31353642124	77	46	17	9	3	2	0	31
6228	61.36734462311	67	38	16	8	2	1	2	29
6232	61.42117582367	80	45	20	11	2	1	0	35
6236	61.47503002267	63	32	17	9	4	1	0	31
6240	61.52890721985	80	51	18	7	1	3	0	29
6244	61.58280741496	84	50	19	11	2	2	0	34
6248	61.63673060774	55	33	9	7	5	0	0	22
6252	61.69067679793	82	53	13	8	6	2	0	29
6256	61.74464598527	63	44	12	6	0	1	0	19
6260	61.79863816951	76	52	12	3	6	3	0	24
6264	61.85265335039	61	40	8	9	3	1	0	21
6268	61.90669152765	46	33	7	4	2	0	0	13
6272	61.96075270105	63	44	9	4	5	1	0	19
6276	62.01483687031	50	34	7	6	1	1	0	16
6280	62.06894403518	53	35	13	3	2	0	0	18
6284	62.12307419541	42	30	9	1	0	2	0	12
6288	62.17722735073	60	43	14	2	1	0	0	17
6292	62.2314035009	53	40	7	5	1	0	0	13
6296	62.28560264566	53	43	7	2	1	0	0	10
6300	62.33982478474	60	45	10	3	1	1	0	15
6304	62.39406991789	45	27	4	7	4	1	2	18
6308	62.44833804486	51	29	14	6	1	1	0	22
6312	62.50262916538	66	45	12	2	6	1	0	21
6316	62.5569432792	59	40	12	6	1	0	0	19
6320	62.61128038607	56	32	11	8	4	1	0	24
6324	62.66564048572	55	43	4	6	2	0	0	12
6328	62.7200235779	55	40	12	2	0	1	0	15
6332	62.77442966236	41	30	5	5	0	1	0	11
6336	62.82885873882	53	39	8	2	3	1	0	14
6340	62.88331080705	42	33	2	2	4	1	0	9
6344	62.93778586678	56	49	4	2	0	1	0	7
6348	62.99228391775	62	51	6	2	2	1	0	11
6352	63.04680495971	50	39	6	3	1	1	0	11
6356	63.1013489924	68	54	11	1	2	0	0	14
6360	63.15591601556	53	44	4	4	1	0	0	9
6364	63.21050602894	36	22	8	4	2	0	0	14
6368	63.26511903228	46	34	8	3	1	0	0	12
6372	63.31975502532	63	41	16	3	2	1	0	22
6376	63.37441400781	49	38	6	2	2	1	0	11
6380	63.42909597948	46	31	6	6	1	0	1	15
6384	63.48380094009	55	41	3	4	4	2	1	14
6388	63.53852888937	48	39	6	2	0	0	1	9
6392	63.59327982707	60	42	8	5	4	1	0	18
6396	63.64805375293	40	29	6	2	3	0	0	11
6400	63.70285066669	32	23	4	3	1	1	0	9
6404	63.7576705681	49	37	7	2	3	0	0	12
6408	63.8125134569	45	30	8	3	2	1	1	15
6412	63.86737933284	42	31	6	4	0	1	0	11
6416	63.92226819564	47	38	9	0	0	0	0	9
6420	63.97718004507	52	40	9	1	1	1	0	12
6424	64.03211488086	54	40	8	2	2	2	0	14
6428	64.08707270275	39	27	8	2	1	1	0	12
6432	64.1420535105	47	39	7	1	0	0	0	8
6436	64.19705730383	37	27	3	4	3	0	0	10
6440	64.2520840825	46	34	4	5	3	0	0	12
6444	64.30713384624	32	25	4	1	0	0	1	7
6448	64.36220659481	46	34	5	3	1	1	1	12
6452	64.41730232793	44	32	9	3	0	0	0	12
6456	64.47242104537	51	37	6	5	2	1	0	14
6460	64.52756274685	39	30	3	3	2	1	0	9
6464	64.58272743213	35	27	4	3	0	1	0	8
6468	64.63791510094	44	32	4	5	1	1	1	12
6472	64.69312575303	45	32	9	1	3	0	0	13
6476	64.74835938814	42	33	5	3	1	0	0	9
6480	64.80361600601	39	29	6	2	2	0	0	10
6484	64.85889560639	33	19	8	2	3	0	0	14
6488	64.91419818902	33	28	2	2	0	1	0	5
6492	64.96952375365	37	32	4	0	1	0	0	5
6496	65.02487230001	41	30	8	1	1	0	1	11
6500	65.08024382786	40	27	5	7	0	0	0	13
6504	65.13563833692	38	23	8	3	2	2	0	15
6508	65.19105582695	45	31	3	6	5	0	0	14
6512	65.24649629769	47	32	10	3	0	2	0	15
6516	65.30195974888	38	25	5	3	5	0	0	13
6520	65.35744618027	55	39	6	6	0	4	0	16
6524	65.41295559159	26	19	3	1	3	0	0	7
6528	65.4684879826	40	30	9	0	1	0	0	10
6532	65.52404335302	44	34	4	6	0	0	0	10
6536	65.57962170262	38	30	3	4	1	0	0	8
6540	65.63522303112	32	22	8	1	1	0	0	10
6544	65.69084733828	37	19	11	2	4	1	0	18
6548	65.74649462384	39	25	6	4	1	2	1	14
6552	65.80216488753	47	32	10	3	1	0	0	15
6556	65.85785812911	40	34	3	2	0	1	0	6
6560	65.91357434831	42	29	8	2	2	0	1	13
6564	65.96931354487	51	41	4	3	3	0	0	10
6568	66.02507571855	28	21	2	4	0	0	1	7
6572	66.08086086909	47	25	8	9	3	2	0	22
6576	66.13666899622	45	37	4	2	1	0	1	8
6580	66.19250009969	29	17	6	4	1	1	0	12
6584	66.24835417925	42	28	10	3	1	0	0	14
6588	66.30423123463	48	27	11	2	6	1	1	21
6592	66.36013126558	54	37	6	7	2	2	0	17
6596	66.41605427184	38	28	5	2	1	2	0	10
6600	66.47200025316	39	30	7	0	2	0	0	9
6604	66.52796920928	33	23	4	4	2	0	0	10
6608	66.58396113994	34	25	6	2	1	0	0	9
6612	66.63997604488	44	28	8	3	3	1	1	16
6616	66.69601392385	45	33	6	3	2	0	0	12
6620	66.75207477659	46	37	4	5	0	0	0	9
6624	66.80815860285	50	36	11	2	0	0	1	14
6628	66.86426540236	47	36	7	1	2	0	1	11
6632	66.92039517487	51	38	9	2	2	0	0	13
6636	66.97654792012	48	36	5	5	1	0	1	12
6640	67.03272363787	47	37	7	3	0	0	0	10
6644	67.08892232783	67	55	8	3	0	1	0	12
6648	67.14514398978	46	27	11	8	0	0	0	19
6652	67.20138862343	53	36	10	3	4	0	0	17
6656	67.25765622855	49	37	9	3	0	0	0	12
6660	67.31394680486	49	35	6	6	1	1	0	14
6664	67.37026035212	50	33	5	8	3	1	0	17
6668	67.42659687007	33	26	4	1	1	0	1	7
6672	67.48295635844	50	32	8	8	1	0	1	18
6676	67.53933881699	46	35	6	5	0	0	0	11
6680	67.59574424546	41	31	4	4	2	0	0	10
6684	67.65217264358	38	28	8	2	0	0	0	10
6688	67.70862401111	40	26	6	4	2	1	1	14
6692	67.76509834778	42	29	7	4	1	1	0	13
6696	67.82159565334	38	26	6	5	1	0	0	12
6700	67.87811592754	43	31	8	3	1	0	0	12
6704	67.9346591701	36	25	3	6	1	0	1	11
6708	67.99122538079	42	28	8	4	1	1	0	14
6712	68.04781455933	51	31	9	6	3	1	0	20
6716	68.10442670548	54	39	8	4	0	3	0	15
6720	68.16106181898	46	31	10	4	0	1	0	15
6724	68.21771989956	51	34	7	4	4	0	2	17
6728	68.27440094698	48	31	9	4	3	1	0	17
6732	68.33110496097	54	45	5	2	1	0	1	9
6736	68.38783194128	47	33	9	3	2	0	0	14
6740	68.44458188765	62	44	13	3	0	1	0	18
6744	68.50135479983	58	30	16	8	2	2	0	28
6748	68.55815067756	52	31	11	6	2	1	1	21
6752	68.61496952057	55	40	9	4	1	0	1	15
6756	68.67181132862	55	36	9	4	4	2	0	19
6760	68.72867610145	59	38	14	3	2	0	2	21
6764	68.7855638388	49	27	10	10	2	0	0	22
6768	68.84247454041	56	38	13	5	0	0	0	18
6772	68.89940820602	70	52	11	7	0	0	0	18
6776	68.95636483539	56	35	12	6	3	0	0	21
6780	69.01334442825	63	39	11	6	4	2	1	24
6784	69.07034698434	47	26	11	8	0	2	0	21
6788	69.12737250341	76	43	16	10	4	3	0	33
6792	69.1844209852	74	51	13	6	3	1	0	23
6796	69.24149242946	67	36	16	10	3	1	1	31
6800	69.29858683592	64	38	10	14	1	1	0	26
6804	69.35570420433	82	42	13	14	8	3	2	40
6808	69.41284453444	67	36	18	7	3	1	2	31
6812	69.47000782598	62	28	21	7	2	3	1	34
6816	69.52719407871	66	36	15	9	3	2	1	30
6820	69.58440329235	74	41	11	13	5	2	2	33
6824	69.64163546666	75	33	24	12	5	1	0	42
6828	69.69889060138	68	42	18	1	4	3	0	26
6832	69.75616869625	50	25	9	10	4	1	1	25
6836	69.81346975102	62	30	13	9	4	5	1	32
6840	69.87079376542	68	49	9	4	4	2	0	19
6844	69.9281407392	70	39	13	10	4	4	0	31
6848	69.98551067211	82	46	16	13	5	1	1	36
6852	70.04290356389	67	29	17	11	6	3	0	38
6856	70.10031941427	56	32	10	8	4	2	0	24
6860	70.15775822301	71	36	23	4	5	2	1	35
6864	70.21521998984	66	34	17	11	3	0	0	32
6868	70.27270471451	77	40	15	11	7	1	3	37
6872	70.33021239676	72	39	20	10	3	0	0	33
6876	70.38774303634	86	35	26	12	8	3	2	51
6880	70.44529663299	85	39	24	13	7	0	1	46
6884	70.50287318644	66	30	13	13	8	1	0	36
6888	70.56047269645	58	34	7	7	7	3	0	24
6892	70.61809516276	82	41	17	17	5	2	0	41
6896	70.67574058511	86	43	19	13	7	3	1	43
6900	70.73340896324	89	44	16	13	9	6	1	45
6904	70.7911002969	73	32	15	13	10	2	1	41
6908	70.84881458583	106	52	26	18	9	0	1	54
6912	70.90655182977	113	46	29	22	11	4	1	67
6916	70.96431202846	160	66	36	35	13	6	3	94
6920	71.02209518165	199	78	46	40	21	13	1	121
6924	71.07990128909	226	61	63	46	41	5	9	165
6928	71.13773035051	263	66	78	63	41	11	3	197
6932	71.19558236565	406	102	129	94	52	22	6	304
6936	71.25345733427	474	116	149	115	60	23	6	358
6940	71.3113552561	524	116	165	132	79	21	10	408
6944	71.36927613089	599	136	214	141	72	21	10	463
6948	71.42721995837	662	175	200	180	70	27	4	487
6952	71.4851867383	691	174	229	158	83	37	6	517
6956	71.54317647042	717	177	245	167	89	28	11	540
6960	71.60118915446	751	170	261	187	84	39	8	581
6964	71.65922479017	699	157	233	168	101	32	7	542
6968	71.7172833773	761	183	277	189	70	30	11	578
6972	71.77536491559	740	180	245	193	85	29	6	560
6976	71.83346940478	749	229	219	188	77	27	6	520
6980	71.89159684461	805	252	231	199	87	26	9	553
6984	71.94974723483	776	242	262	177	66	23	6	534
6988	72.00792057518	770	250	256	176	66	12	8	520
6992	72.0661168654	756	232	209	187	86	34	6	524
6996	72.12433610524	808	246	236	192	87	34	7	562
7000	72.18257829444	764	209	251	172	91	30	10	555
7004	72.24084343274	867	209	288	223	97	35	13	658
7008	72.29913151988	936	222	352	200	107	38	13	714
7012	72.35744255561	877	211	309	215	97	39	4	666
7016	72.41577653968	918	201	333	221	116	33	12	717
7020	72.47413347182	853	192	310	211	93	39	6	661
7024	72.53251335177	811	205	241	210	104	39	9	606
7028	72.59091617929	674	156	201	179	91	39	6	518
7032	72.6493419541	547	129	190	132	67	23	5	418
7036	72.70779067597	417	112	138	97	50	12	8	305
7040	72.76626234462	331	75	111	78	34	25	6	256
7044	72.82475695981	253	62	81	62	28	14	3	191
7048	72.88327452127	201	57	59	40	31	10	3	144
7052	72.94181502876	168	65	37	38	16	9	3	103
7056	73.000378482	133	53	36	21	16	3	4	80
7060	73.05896488075	140	56	41	30	9	3	1	84
7064	73.11757422474	147	54	34	36	12	8	2	93
7068	73.17620651373	133	41	44	29	9	6	4	92
7072	73.23486174744	161	55	39	41	20	2	3	106
7076	73.29353992564	153	50	41	35	19	7	1	103
7080	73.35224104806	167	59	49	32	20	4	3	108
7084	73.41096511443	197	65	50	44	20	14	4	132
7088	73.46971212452	194	65	65	31	26	5	2	129
7092	73.52848207805	196	52	58	57	21	4	3	144
7096	73.58727497478	184	70	45	32	19	15	2	114
7100	73.64609081444	182	60	53	41	23	4	0	122
7104	73.70492959678	155	35	46	39	26	8	1	120
7108	73.76379132153	167	57	47	37	18	8	0	110
7112	73.82267598846	157	56	43	30	20	6	2	101
7116	73.88158359729	149	54	37	32	19	6	1	95
7120	73.94051414777	131	44	38	31	14	2	2	87
7124	73.99946763964	156	50	39	35	23	6	1	106
7128	74.05844407265	144	53	44	29	11	6	1	91
7132	74.11744344654	139	49	43	32	11	4	0	90
7136	74.17646576105	173	67	44	34	18	6	4	106
7140	74.23551101593	155	55	46	30	16	6	1	100
7144	74.29457921091	162	61	46	26	22	4	2	101
7148	74.35367034575	159	58	42	32	18	6	2	101
7152	74.41278442018	160	66	46	28	10	9	0	94
7156	74.47192143395	142	53	35	29	12	9	3	89
7160	74.5310813868	138	48	37	24	14	10	5	90
7164	74.59026427847	108	42	31	17	16	1	1	66
7168	74.64947010871	136	61	28	16	19	9	3	75
7172	74.70869887725	100	43	29	12	10	3	1	57
7176	74.76795058385	102	57	16	16	8	2	3	45
7180	74.82722522825	69	34	12	12	7	2	1	35
7184	74.88652281019	62	31	9	14	5	3	0	31
7188	74.9458433294	67	39	14	7	3	3	1	28
7192	75.00518678564	74	39	12	13	5	3	2	35
7196	75.06455317865	78	44	12	12	2	6	1	34
7200	75.12394250817	74	45	18	7	2	2	0	29
7204	75.18335477395	66	40	11	8	3	4	0	26
7208	75.24278997572	61	32	15	6	7	0	0	29
7212	75.30224811323	61	33	16	7	3	1	1	28
7216	75.36172918622	73	51	11	8	3	0	0	22
7220	75.42123319444	73	40	18	9	2	3	1	33
7224	75.48076013763	61	34	15	7	4	0	1	27
7228	75.54031001553	75	49	13	5	6	2	0	26
7232	75.59988282789	71	44	19	4	3	1	0	27
7236	75.65947857445	58	37	10	4	4	1	1	21
7240	75.71909725494	72	47	13	6	4	2	0	25
7244	75.77873886912	64	38	13	7	3	3	0	26
7248	75.83840341673	88	59	16	7	6	0	0	29
7252	75.8980908975	66	43	10	4	7	2	0	23
7256	75.9578013112	66	36	14	9	5	1	0	30
7260	76.01753465754	71	42	16	11	1	1	0	29
7264	76.07729093629	57	38	7	5	3	3	0	19
7268	76.13707014718	65	42	12	7	2	2	0	23
7272	76.19687228995	67	42	12	6	2	3	1	25
7276	76.25669736436	62	37	11	10	4	0	0	25
7280	76.31654537013	59	34	14	4	7	0	0	25
7284	76.37641630702	71	40	15	11	3	1	1	31
7288	76.43631017477	54	39	4	5	2	1	3	15
7292	76.49622697311	64	38	14	6	4	2	0	26
7296	76.5561667018	66	47	11	4	3	1	0	19
7300	76.61612936058	70	37	19	5	6	3	0	33
7304	76.67611494919	64	45	11	7	0	1	0	19
7308	76.73612346737	67	47	9	7	1	2	1	20
7312	76.79615491487	70	45	10	6	6	2	0	25
7316	76.85620929142	67	45	13	4	3	2	0	22
7320	76.91628659678	61	42	14	3	2	0	0	19
7324	76.97638683068	62	36	10	8	5	1	2	26
7328	77.03650999287	73	54	11	3	2	2	1	19
7332	77.09665608309	66	45	8	7	6	0	0	21
7336	77.15682510109	59	36	11	5	3	3	0	23
7340	77.2170170466	65	44	11	4	4	0	2	21
7344	77.27723191937	63	42	11	4	4	1	1	21
7348	77.33746971914	62	43	12	1	4	1	1	19
7352	77.39773044567	67	43	10	6	6	2	0	24
7356	77.45801409868	66	37	15	10	1	2	1	29
7360	77.51832067792	73	45	13	10	4	1	0	28
7364	77.57865018314	65	51	7	2	2	3	0	14
7368	77.63900261408	74	52	18	3	1	0	0	22
7372	77.69937797047	80	54	14	9	3	0	0	26
7376	77.75977625208	60	39	9	5	3	2	2	21
7380	77.82019745863	72	52	10	3	4	2	1	20
7384	77.88064158987	69	42	16	4	4	1	2	27
7388	77.94110864554	75	48	12	13	1	1	0	27
7392	78.00159862539	69	47	14	6	2	0	0	22
7396	78.06211152916	78	56	6	11	4	1	0	22
7400	78.12264735659	89	55	15	13	4	1	1	34
7404	78.18320610743	73	51	12	6	4	0	0	22
7408	78.24378778142	78	51	14	6	1	4	0	27
7412	78.3043923783	84	51	20	9	3	1	0	33
7416	78.36501989781	79	61	9	3	3	3	0	18
7420	78.4256703397	87	59	18	4	4	1	1	28
7424	78.48634370371	83	58	11	7	2	3	1	25
7428	78.54703998959	77	58	10	5	3	1	0	19
7432	78.60775919707	69	52	12	0	2	1	2	17
7436	78.6685013259	86	61	12	8	0	4	1	25
7440	78.72926637583	69	44	19	4	0	2	0	25
7444	78.79005434659	67	45	12	4	5	0	0	22
7448	78.85086523793	73	55	9	5	3	1	0	18
7452	78.9116990496	100	75	14	5	6	0	0	25
7456	78.97255578132	71	47	9	10	3	2	0	24
7460	79.03343543286	74	46	15	5	6	2	0	28
7464	79.09433800395	86	67	12	4	2	1	0	19
7468	79.15526349433	72	53	12	4	2	1	0	19
7472	79.21621190375	76	61	7	4	4	0	0	15
7476	79.27718323195	78	52	12	7	6	0	1	26
7480	79.33817747867	67	47	7	6	5	1	1	20
7484	79.39919464366	66	48	8	6	3	1	0	18
7488	79.46023472666	83	63	14	4	2	0	0	20
7492	79.52129772741	76	57	15	1	2	0	0	19
7496	79.58238364565	83	61	12	6	0	2	1	22
7500	79.64349248114	54	44	6	3	0	1	0	10
7504	79.70462423361	69	50	13	0	2	3	1	19
7508	79.7657789028	59	44	8	3	3	0	1	15
7512	79.82695648845	61	44	11	3	1	2	0	17
7516	79.88815699032	66	50	9	4	1	1	1	16
7520	79.94938040815	74	58	11	1	3	0	1	16
7524	80.01062674167	71	58	3	4	6	0	0	13
7528	80.07189599063	68	50	13	2	2	1	0	18
7532	80.13318815477	70	52	10	2	3	3	0	18
7536	80.19450323384	73	57	10	3	2	1	0	16
7540	80.25584122757	87	64	14	5	3	0	0	23
7544	80.31720213572	70	62	4	1	2	1	0	8
7548	80.37858595803	66	51	10	2	3	0	0	15
7552	80.43999269423	67	56	6	1	2	1	0	11
7556	80.50142234407	55	38	10	5	2	0	0	17
7560	80.5628749073	68	58	5	1	2	2	0	10
7564	80.62435038365	76	55	14	3	1	2	0	21
7568	80.68584877287	66	53	10	2	1	0	0	13
7572	80.74737007471	54	39	9	3	2	1	0	15
7576	80.8089142889	73	58	9	3	2	0	1	15
7580	80.8704814152	62	48	6	4	3	1	0	14
7584	80.93207145333	63	47	12	4	0	0	0	16
7588	80.99368440305	75	60	9	4	1	1	0	15
7592	81.0553202641	62	44	12	3	1	2	0	18
7596	81.11697903622	62	52	4	2	2	2	0	10
7600	81.17866071915	57	38	12	2	3	0	2	19
7604	81.24036531265	55	40	9	5	0	1	0	15
7608	81.30209281644	56	39	8	1	7	1	0	17
7612	81.36384323027	64	49	3	7	3	2	0	15
7616	81.4256165539	50	37	6	4	3	0	0	13
7620	81.48741278705	62	40	13	7	2	0	0	22
7624	81.54923192947	49	28	13	2	2	2	0	21
7628	81.61107398091	47	33	4	2	4	3	1	14
7632	81.67293894111	55	42	6	3	4	0	0	13
7636	81.73482680981	55	39	5	6	2	3	0	16
7640	81.79673758676	45	32	6	5	2	0	0	13
7644	81.85867127169	45	30	3	7	3	2	0	15
7648	81.92062786435	34	27	5	0	0	0	2	7
7652	81.98260736449	49	39	7	3	0	0	0	10
7656	82.04460977185	39	24	8	3	2	2	0	15
7660	82.10663508616	49	35	9	3	0	1	1	14
7664	82.16868330718	50	30	16	2	1	1	0	20
7668	82.23075443464	43	34	4	2	1	1	1	9
7672	82.2928484683	51	32	13	2	0	2	1	19
7676	82.35496540788	47	25	12	8	1	0	1	22
7680	82.41710525314	44	30	8	3	2	1	0	14
7684	82.47926800382	41	27	4	6	3	1	0	14
7688	82.54145365966	51	34	9	4	3	0	0	17
7692	82.6036622204	44	33	8	3	0	0	0	11
7696	82.66589368579	43	35	2	5	1	0	0	8
7700	82.72814805557	38	24	5	4	3	2	0	14
7704	82.79042532949	46	28	9	9	0	0	0	18
7708	82.85272550728	35	28	5	0	1	1	0	7
7712	82.91504858869	42	28	8	4	1	0	0	14
7716	82.97739457346	45	25	6	5	5	4	0	20
7720	83.03976346134	47	33	10	3	1	0	0	14
7724	83.10215525206	43	25	10	4	0	2	2	18
7728	83.16456994538	52	31	10	5	4	1	1	21
7732	83.22700754104	55	26	17	7	2	3	0	29
7736	83.28946803877	54	30	12	7	3	1	0	24
7740	83.35195143832	61	33	15	5	4	3	1	28
7744	83.41445773943	49	29	10	5	2	3	0	20
7748	83.47698694185	51	33	12	4	1	0	0	18
7752	83.53953904532	62	28	15	10	4	3	1	34
7756	83.60211404959	49	20	10	8	6	4	1	29
7760	83.66471195439	61	34	14	8	4	0	0	27
7764	83.72733275947	55	26	13	12	3	1	0	29
7768	83.78997646457	77	37	16	8	13	2	0	40
7772	83.85264306943	51	24	13	7	5	1	0	27
7776	83.91533257381	56	26	15	5	8	1	1	30
7780	83.97804497743	87	53	16	12	5	1	0	34
7784	84.04078028005	66	38	14	9	3	1	0	28
7788	84.1035384814	69	46	13	7	2	1	0	23
7792	84.16631958124	62	26	21	11	2	2	0	36
7796	84.2291235793	69	32	16	15	3	2	0	37
7800	84.29195047532	74	32	24	9	8	1	0	42
7804	84.35480026906	72	33	19	13	5	1	1	39
7808	84.41767296024	67	44	11	7	3	2	0	23
7812	84.48056854863	59	34	8	12	5	0	0	25
7816	84.54348703395	50	24	11	9	4	0	1	26
7820	84.60642841595	55	29	15	7	3	0	0	26
7824	84.66939269437	48	21	10	10	3	4	0	27
7828	84.73237986897	42	22	11	8	1	0	0	20
7832	84.79538993947	52	30	11	7	2	2	0	22
7836	84.85842290563	45	26	10	6	2	0	0	19
7840	84.92147876718	36	28	4	3	0	1	0	8
7844	84.98455752388	42	27	8	5	0	1	1	15
7848	85.04765917545	45	21	12	7	4	1	0	24
7852	85.11078372165	51	32	12	3	2	2	0	19
7856	85.17393116223	44	33	5	5	0	0	1	11
7860	85.23710149691	33	18	8	4	3	0	0	15
7864	85.30029472544	41	30	5	3	1	0	2	11
7868	85.36351084758	36	24	7	1	2	1	0	12
7872	85.42674986305	39	29	7	1	0	2	0	10
7876	85.49001177161	38	21	7	3	3	3	1	17
7880	85.553296573	37	25	3	4	2	3	0	12
7884	85.61660426696	53	24	16	9	4	0	0	29
7888	85.67993485323	41	23	4	8	4	2	0	18
7892	85.74328833155	46	24	15	3	2	1	1	22
7896	85.80666470168	51	33	13	2	2	0	1	18
7900	85.87006396334	47	24	11	6	4	2	0	23
7904	85.93348611629	52	32	11	6	2	0	1	20
7908	85.99693116027	47	29	9	3	4	2	0	18
7912	86.06039909502	48	32	8	4	2	2	0	16
7916	86.12388992029	44	24	9	6	4	1	0	20
7920	86.18740363581	48	30	11	3	0	1	3	18
7924	86.25094024134	32	22	4	3	2	0	1	10
7928	86.3144997366	47	28	13	4	1	1	0	19
7932	86.37808212135	51	25	13	5	4	2	2	26
7936	86.44168739534	43	23	10	4	4	0	1	20
7940	86.50531555829	51	26	9	11	2	3	0	25
7944	86.56896660996	44	24	10	7	2	0	1	20
7948	86.63264055009	40	22	11	4	2	1	0	18
7952	86.69633737842	44	27	9	3	3	2	0	17
7956	86.76005709469	57	32	15	7	0	3	0	25
7960	86.82379969865	53	31	12	6	2	2	0	22
7964	86.88756519005	47	25	16	2	3	1	0	22
7968	86.95135356861	49	34	6	5	3	0	0	15
7972	87.0151648341	49	35	6	4	3	1	0	14
7976	87.07899898624	46	27	8	9	2	0	0	19
7980	87.14285602479	55	32	8	6	7	2	0	23
7984	87.20673594948	52	25	12	9	4	2	0	27
7988	87.27063876006	55	31	7	12	3	2	0	24
7992	87.33456445627	53	31	8	9	4	1	0	22
7996	87.39851303786	50	27	14	6	3	0	0	23
[truncated: 8,000 more rows]
