# Supplementary material for: Polypeptide formation in clusters of β-alanine amino acids by single ion impact
Source: Nat Commun. 2020 Jul 30;11:3818. doi: 10.1038/s41467-020-17653-z (PMC7393107; doi:10.1038/s41467-020-17653-z)
Supplement: Supplementary file 3 — Source Data [file 41467_2020_17653_MOESM3_ESM.zip › Fig1b.txt]

0	5.499403337592	65	41	10	7	2	4	1	24
4	5.516894361031	77	53	12	10	1	1	0	24
8	5.53440894841	80	49	20	5	2	4	0	31
12	5.551947099463	64	49	7	5	2	1	0	15
16	5.569508813927	68	53	7	6	2	0	0	15
20	5.587094091538	57	28	17	9	1	1	1	29
24	5.604702932031	73	52	12	4	3	1	0	21
28	5.622335335142	71	44	15	9	2	1	0	27
32	5.639991300608	59	36	18	4	1	0	0	23
36	5.657670828163	63	41	16	4	1	0	0	22
40	5.675373917544	54	33	8	8	4	0	1	21
44	5.693100568486	60	42	9	5	0	3	1	18
48	5.710850780726	62	38	13	9	2	0	0	24
52	5.728624553999	67	48	9	9	1	0	0	19
56	5.746421888041	66	46	10	4	4	2	0	20
60	5.764242782587	53	43	4	3	1	1	1	10
64	5.782087237374	59	42	9	3	3	1	1	17
68	5.799955252137	57	38	9	6	2	2	0	19
72	5.817846826613	69	48	11	6	3	1	0	21
76	5.835761960536	57	32	13	5	6	1	0	25
80	5.853700653644	70	41	20	6	0	3	0	29
84	5.871662905671	58	42	13	2	1	0	0	16
88	5.889648716353	64	49	9	6	0	0	0	15
92	5.907658085427	62	41	15	3	2	0	0	21
96	5.925691012627	61	46	9	5	1	0	0	15
100	5.94374749769	57	32	15	8	1	0	1	25
104	5.961827540353	62	42	11	7	0	2	0	20
108	5.979931140349	62	39	10	7	4	2	0	23
112	5.998058297416	56	36	12	4	2	0	1	20
116	6.016209011289	55	33	15	6	1	0	0	22
120	6.034383281703	58	43	9	2	2	0	1	15
124	6.052581108396	57	38	12	4	1	1	0	19
128	6.070802491102	47	33	9	2	1	1	0	14
132	6.089047429557	62	38	15	7	2	0	0	24
136	6.107315923498	48	34	5	4	5	0	0	14
140	6.125607972659	44	28	6	7	0	3	0	16
144	6.143923576777	62	41	13	6	2	0	0	21
148	6.162262735588	56	38	12	3	1	1	1	18
152	6.180625448827	55	38	12	2	2	1	0	17
156	6.199011716231	61	41	10	8	1	0	1	20
160	6.217421537534	63	42	12	6	2	1	0	21
164	6.235854912473	52	28	10	9	4	1	0	24
168	6.254311840784	66	42	15	8	0	0	1	24
172	6.272792322203	61	43	11	7	0	0	0	18
176	6.291296356464	63	45	9	8	0	1	0	18
180	6.309823943305	46	37	5	3	0	0	0	9
184	6.32837508246	52	34	12	3	2	0	1	18
188	6.346949773666	63	50	8	3	2	0	0	13
192	6.365548016659	66	44	9	10	1	1	0	22
196	6.384169811174	62	37	15	6	3	0	1	25
200	6.402815156947	42	23	11	5	2	0	1	19
204	6.421484053714	53	33	8	7	3	1	0	20
208	6.440176501211	64	40	9	10	4	0	0	24
212	6.458892499173	53	30	11	4	4	3	0	23
216	6.477632047337	58	39	10	4	4	1	0	19
220	6.496395145438	49	39	8	2	0	0	0	10
224	6.515181793212	58	31	17	5	4	1	0	27
228	6.533991990395	51	39	4	3	3	1	1	12
232	6.552825736722	44	31	7	6	0	0	0	13
236	6.57168303193	47	34	8	4	1	0	0	13
240	6.590563875754	61	38	10	10	2	1	0	23
244	6.60946826793	44	27	11	4	2	0	0	17
248	6.628396208194	60	38	12	5	2	2	0	22
252	6.647347696281	54	43	6	3	0	2	0	11
256	6.666322731928	73	45	16	9	2	0	1	28
260	6.685321314871	55	32	16	5	1	0	0	23
264	6.704343444844	41	29	9	2	1	0	0	12
268	6.723389121585	45	28	6	7	3	0	1	17
272	6.742458344828	67	44	15	4	2	1	1	23
276	6.761551114309	45	30	8	6	0	0	0	15
280	6.780667429765	48	28	14	4	1	0	0	20
284	6.799807290931	59	41	9	6	3	0	0	18
288	6.818970697544	45	30	9	4	1	1	0	15
292	6.838157649337	57	35	18	3	1	0	0	22
296	6.857368146049	51	33	11	4	2	1	0	18
300	6.876602187414	55	33	12	6	3	0	1	22
304	6.895859773168	47	32	9	5	1	0	0	15
308	6.915140903047	57	38	11	7	1	0	0	19
312	6.934445576787	51	35	6	5	3	0	2	16
316	6.953773794124	45	27	11	4	2	1	0	18
320	6.973125554793	56	37	9	9	0	1	0	19
324	6.99250085853	49	30	7	8	2	1	1	19
328	7.011899705072	68	31	21	9	5	1	1	37
332	7.031322094153	52	36	10	5	1	0	0	16
336	7.05076802551	48	30	8	5	4	0	0	18
340	7.070237498879	50	31	9	7	1	2	0	19
344	7.089730513995	45	30	10	5	0	0	0	15
348	7.109247070594	47	30	8	4	5	0	0	17
352	7.128787168412	54	32	15	5	1	0	1	22
356	7.148350807185	43	31	5	7	0	0	0	12
360	7.167937986648	44	34	7	2	1	0	0	10
364	7.187548706538	43	24	10	7	1	0	0	19
368	7.20718296659	53	30	14	6	0	3	0	23
372	7.22684076654	47	30	8	7	2	0	0	17
376	7.246522106123	55	34	12	5	3	1	0	21
380	7.266226985077	62	40	15	2	4	0	0	22
384	7.285955403136	53	36	8	4	1	4	0	17
388	7.305707360036	49	30	13	4	1	1	0	19
392	7.325482855513	58	36	12	4	3	2	1	22
396	7.345281889303	55	35	10	7	3	0	0	20
400	7.365104461142	66	40	16	9	1	0	0	26
404	7.384950570765	56	37	10	5	1	1	1	19
408	7.404820217909	53	32	13	3	3	1	1	21
412	7.424713402308	55	39	9	4	3	0	0	16
416	7.4446301237	51	34	9	7	0	1	0	17
420	7.464570381819	65	46	11	5	2	0	1	19
424	7.484534176402	59	42	11	2	4	0	0	17
428	7.504521507184	53	32	14	5	1	0	0	21
432	7.524532373902	55	34	13	4	3	0	1	21
436	7.54456677629	51	32	12	5	2	0	0	19
440	7.564624714086	44	28	10	3	3	0	0	16
444	7.584706187023	72	46	18	5	2	0	0	26
448	7.60481119484	64	44	15	4	0	1	0	20
452	7.62493973727	48	34	12	1	1	0	0	14
456	7.645091814051	60	46	10	4	0	0	0	14
460	7.665267424917	74	50	17	7	0	0	0	24
464	7.685466569605	49	28	11	6	2	0	2	21
468	7.705689247851	49	26	14	5	1	2	1	23
472	7.72593545939	59	38	11	9	0	0	1	21
476	7.746205203958	58	38	14	2	2	2	0	20
480	7.766498481291	63	45	12	2	2	0	2	18
484	7.786815291124	55	33	16	4	0	1	1	22
488	7.807155633194	67	35	24	5	2	1	0	32
492	7.827519507237	67	45	14	4	2	2	0	22
496	7.847906912988	60	37	12	8	2	0	0	23
500	7.868317850182	45	22	16	3	3	1	0	23
504	7.888752318557	58	35	15	5	2	1	0	23
508	7.909210317847	53	39	9	2	3	0	0	14
512	7.929691847788	64	40	20	3	1	0	0	24
516	7.950196908117	62	34	11	10	4	1	1	28
520	7.970725498568	71	43	18	6	1	2	0	28
524	7.991277618879	56	36	12	4	3	1	0	20
528	8.011853268784	53	45	2	6	0	0	0	8
532	8.03245244802	53	36	10	4	1	2	0	17
536	8.053075156321	52	31	15	6	0	0	0	21
540	8.073721393425	51	31	8	6	4	1	1	20
544	8.094391159067	58	40	10	6	1	1	0	18
548	8.115084452983	53	36	11	1	3	2	0	17
552	8.135801274908	62	37	12	5	6	1	1	25
556	8.156541624578	59	37	13	6	3	0	0	22
560	8.17730550173	44	30	9	4	0	1	0	14
564	8.198092906098	53	34	16	3	0	0	0	19
568	8.21890383742	64	41	17	2	2	1	0	23
572	8.239738295429	60	35	20	2	2	1	0	25
576	8.260596279864	55	33	12	7	2	0	1	22
580	8.281477790458	46	28	9	4	4	0	0	18
584	8.302382826948	41	25	7	6	2	1	0	16
588	8.323311389071	43	28	11	3	1	0	0	15
592	8.344263476561	71	46	15	8	2	0	0	25
596	8.365239089154	61	41	12	5	1	1	1	20
600	8.386238226586	51	27	17	5	2	0	0	24
604	8.407260888594	56	33	12	6	3	1	1	23
608	8.428307074913	54	37	13	4	0	0	0	17
612	8.449376785278	56	30	11	14	0	1	0	26
616	8.470470019425	44	32	7	1	3	0	1	12
620	8.491586777091	43	30	4	3	2	3	1	13
624	8.512727058012	51	35	9	4	3	0	0	16
628	8.533890861922	66	36	14	13	2	0	0	30
632	8.555078188557	47	30	11	4	2	0	0	17
636	8.576289037655	49	33	10	5	0	0	1	16
640	8.597523408949	58	36	10	10	0	0	1	22
644	8.618781302177	53	36	14	3	0	0	0	17
648	8.640062717074	57	33	12	7	3	1	0	24
652	8.661367653376	60	36	8	13	2	1	0	24
656	8.682696110818	63	42	12	4	4	1	0	21
660	8.704048089137	61	40	12	6	3	0	0	21
664	8.725423588068	60	41	11	6	2	0	0	19
668	8.746822607347	47	24	13	6	2	2	0	23
672	8.76824514671	52	33	8	6	1	3	1	19
676	8.789691205892	53	29	11	8	4	1	0	24
680	8.81116078463	47	28	10	7	2	0	0	19
684	8.832653882659	53	38	10	2	1	1	1	15
688	8.854170499716	46	24	12	5	4	0	0	22
692	8.875710635535	53	36	9	4	2	2	0	17
696	8.897274289853	62	43	10	5	3	1	0	19
700	8.918861462406	46	29	10	2	4	1	0	17
704	8.940472152929	50	33	8	5	2	1	1	17
708	8.962106361158	47	26	16	2	3	0	0	21
712	8.983764086829	48	30	10	6	1	1	0	18
716	9.005445329677	45	26	11	4	3	0	1	19
720	9.02715008944	54	32	15	4	2	1	0	22
724	9.048878365852	46	29	10	3	2	1	0	17
728	9.070630158649	39	20	12	5	1	1	0	19
732	9.092405467567	57	36	14	5	2	0	0	21
736	9.114204292342	45	27	10	8	0	0	0	18
740	9.136026632709	42	31	7	2	0	2	0	11
744	9.157872488405	48	26	10	6	3	3	0	22
748	9.179741859165	47	28	6	7	3	2	1	19
752	9.201634744726	57	28	15	7	5	1	1	29
756	9.223551144822	50	27	15	5	1	1	0	23
760	9.24549105919	48	29	11	5	1	1	0	19
764	9.267454487565	55	44	7	2	2	0	0	11
768	9.289441429684	50	31	8	5	5	1	0	19
772	9.311451885282	45	33	8	2	1	1	0	12
776	9.333485854095	50	34	8	7	1	0	0	16
780	9.355543335858	47	26	13	6	2	0	0	21
784	9.377624330309	46	22	14	8	2	0	0	24
788	9.399728837181	52	26	12	8	3	1	0	26
792	9.421856856212	59	39	11	6	2	0	1	20
796	9.444008387137	50	28	12	6	4	0	0	22
800	9.466183429691	51	21	17	7	2	4	0	30
804	9.488381983611	43	29	10	2	2	0	0	14
808	9.510604048633	61	38	12	7	2	1	1	23
812	9.532849624492	51	34	10	5	1	0	1	17
816	9.555118710924	55	30	11	8	3	2	1	25
820	9.577411307665	61	42	8	9	1	1	0	19
824	9.59972741445	48	31	7	5	1	3	1	17
828	9.622067031016	52	33	11	3	3	2	0	19
832	9.644430157099	56	38	9	7	1	0	0	18
836	9.666816792433	50	27	15	4	3	0	0	23
840	9.689226936756	44	27	14	3	0	0	0	17
844	9.711660589802	40	26	6	6	1	1	0	14
848	9.734117751307	46	32	9	3	1	1	0	14
852	9.756598421008	52	35	12	1	3	0	0	17
856	9.779102598641	44	32	6	5	1	0	0	12
860	9.80163028394	44	26	8	6	2	2	0	18
864	9.824181476642	41	24	13	4	0	0	0	17
868	9.846756176482	46	34	9	3	0	0	0	12
872	9.869354383197	45	30	13	0	2	0	0	15
876	9.891976096523	41	23	9	3	3	2	0	18
880	9.914621316194	52	32	10	6	3	1	0	20
884	9.937290041947	47	28	10	6	2	0	0	19
888	9.959982273518	45	30	4	7	2	1	0	15
892	9.982698010642	47	27	9	7	2	1	1	20
896	10.00543725306	38	24	6	4	1	1	1	14
900	10.02820000049	50	34	9	4	3	0	0	16
904	10.05098625269	45	27	12	2	3	0	1	18
908	10.07379600939	57	41	14	1	0	1	0	16
912	10.09662927032	44	29	9	3	3	0	0	15
916	10.11948603522	43	28	8	5	2	0	0	15
920	10.14236630382	49	29	13	4	1	1	1	20
924	10.16527007586	44	19	13	10	1	1	0	25
928	10.18819735108	38	25	5	6	2	0	0	13
932	10.2111481292	41	28	11	1	1	0	0	13
936	10.23412240998	41	25	11	4	1	0	0	16
940	10.25712019314	36	24	8	1	2	0	0	12
944	10.28014147842	39	24	9	3	2	1	0	15
948	10.30318626555	39	25	10	3	1	0	0	14
952	10.32625455428	40	25	9	2	2	0	2	15
956	10.34934634433	51	35	12	2	0	1	1	16
960	10.37246163544	42	24	9	6	1	1	1	18
964	10.39560042735	35	24	3	3	3	1	0	11
968	10.41876271979	52	29	14	5	3	1	0	23
972	10.44194851251	41	26	6	5	1	2	0	15
976	10.46515780523	54	25	17	8	2	0	2	29
980	10.48839059769	48	26	10	7	2	1	2	22
984	10.51164688963	53	34	10	6	2	1	0	19
988	10.53492668078	50	26	14	7	2	1	0	24
992	10.55822997088	41	27	6	5	1	1	0	14
996	10.58155675966	49	29	10	6	3	1	0	20
1000	10.60490704687	48	29	10	5	1	0	2	19
1004	10.62828083223	43	30	7	4	1	1	0	13
1008	10.65167811548	55	33	16	3	2	0	0	22
1012	10.67509889636	41	23	9	5	1	2	0	18
1016	10.69854317461	41	23	11	6	0	0	1	18
1020	10.72201094995	50	33	7	5	5	0	0	17
1024	10.74550222213	49	31	7	6	3	1	1	18
1028	10.76901699088	45	30	9	4	1	1	0	15
1032	10.79255525594	48	27	12	5	2	1	1	21
1036	10.81611701704	33	20	6	4	1	1	1	13
1040	10.83970227391	51	33	9	4	5	0	0	18
1044	10.86331102631	38	21	9	4	2	1	1	17
1048	10.88694327395	47	37	6	3	0	0	1	10
1052	10.91059901658	40	23	8	3	3	1	2	17
1056	10.93427825393	50	30	12	6	0	1	1	20
1060	10.95798098574	41	27	8	2	2	2	0	14
1064	10.98170721174	32	22	6	2	0	1	1	10
1068	11.00545693167	50	24	17	3	3	3	0	26
1072	11.02923014526	51	32	7	8	3	1	0	19
1076	11.05302685226	48	19	18	6	3	2	0	29
1080	11.07684705239	38	21	10	3	4	0	0	17
1084	11.1006907454	50	37	8	2	2	0	1	13
1088	11.12455793101	52	31	9	10	1	0	0	21
1092	11.14844860897	44	31	8	3	1	1	0	13
1096	11.17236277901	56	31	16	2	5	1	1	25
1100	11.19630044086	32	22	5	1	3	1	0	10
1104	11.22026159426	39	25	8	3	2	0	1	14
1108	11.24424623896	40	28	5	5	0	2	0	12
1112	11.26825437467	54	35	6	6	3	3	0	19
1116	11.29228600114	57	39	11	5	0	2	0	18
1120	11.31634111811	44	31	7	4	2	0	0	13
1124	11.34041972531	43	26	7	7	3	0	0	17
1128	11.36452182248	43	30	7	5	0	0	0	13
1132	11.38864740934	38	20	10	5	2	0	1	18
1136	11.41279648565	44	21	11	5	3	4	0	23
1140	11.43696905113	54	38	9	2	3	1	1	16
1144	11.46116510552	32	19	8	2	2	0	1	13
1148	11.48538464855	56	34	12	7	2	0	1	22
1152	11.50962767997	51	32	10	7	1	0	0	19
1156	11.5338941995	43	22	12	6	3	0	0	21
1160	11.55818420689	52	30	10	8	1	1	2	22
1164	11.58249770186	43	29	8	4	1	1	0	14
1168	11.60683468416	44	27	8	8	1	0	0	17
1172	11.63119515352	51	30	11	6	1	1	1	21
1176	11.65557910967	48	24	15	3	5	1	0	24
1180	11.67998655236	42	31	4	2	4	0	0	11
1184	11.70441748131	49	28	12	6	1	0	1	21
1188	11.72887189627	40	30	4	3	3	0	0	10
1192	11.75334979697	39	23	11	4	0	0	1	16
1196	11.77785118314	53	39	7	4	2	1	0	14
1200	11.80237605452	48	28	11	7	1	1	0	20
1204	11.82692441085	42	26	11	4	1	0	0	16
1208	11.85149625187	41	25	9	5	2	0	0	16
1212	11.8760915773	44	29	7	6	0	2	0	15
1216	11.90071038688	48	34	5	6	1	1	0	14
1220	11.92535268036	46	30	6	8	1	0	1	16
1224	11.95001845746	45	28	10	3	4	0	0	17
1228	11.97470771792	44	24	8	8	2	1	1	20
1232	11.99942046148	47	25	6	9	6	0	0	22
1236	12.02415668787	57	32	12	8	4	0	1	25
1240	12.04891639684	43	23	9	7	3	0	0	20
1244	12.0736995881	54	35	12	4	1	2	0	19
1248	12.09850626141	49	35	7	2	3	1	1	14
1252	12.12333641649	46	26	13	5	2	0	0	20
1256	12.14819005309	38	25	8	3	2	0	0	13
1260	12.17306717094	35	20	8	4	3	0	0	15
1264	12.19796776977	50	31	12	4	2	0	1	19
1268	12.22289184931	50	29	12	6	1	2	0	21
1272	12.24783940932	52	26	13	10	2	0	1	26
1276	12.27281044951	66	42	17	5	1	0	1	24
1280	12.29780496964	51	31	11	4	3	1	1	20
1284	12.32282296942	52	35	11	4	2	0	0	17
1288	12.34786444861	62	42	12	7	0	0	0	20
1292	12.37292940692	57	36	12	7	1	0	0	21
1296	12.39801784411	39	20	14	5	0	0	0	19
1300	12.42312975991	35	24	5	2	0	4	0	11
1304	12.44826515405	60	41	12	4	1	1	1	19
1308	12.47342402626	53	27	18	4	2	2	0	26
1312	12.49860637629	45	30	6	3	3	1	1	15
1316	12.52381220387	49	29	14	5	1	0	0	20
1320	12.54904150873	45	28	10	4	2	1	0	17
1324	12.57429429062	59	35	16	4	2	2	0	24
1328	12.59957054926	52	30	11	4	6	0	0	22
1332	12.62487028439	38	23	9	2	3	0	0	15
1336	12.65019349576	38	22	8	5	2	1	0	16
1340	12.67554018309	42	22	9	5	5	1	0	20
1344	12.70091034611	47	33	9	4	0	0	0	14
1348	12.72630398458	61	32	18	5	3	1	2	29
1352	12.75172109821	55	26	16	5	3	3	0	29
1356	12.77716168675	45	36	6	1	1	0	0	9
1360	12.80262574994	39	26	8	2	2	1	0	13
1364	12.82811328751	43	26	13	1	0	2	1	17
1368	12.85362429919	52	35	11	3	1	2	0	17
1372	12.87915878472	54	30	14	6	2	0	2	24
1376	12.90471674384	43	29	9	3	1	0	1	14
1380	12.93029817628	54	40	9	3	2	0	0	14
1384	12.95590308178	41	25	6	6	2	1	1	16
1388	12.98153146007	61	42	10	6	2	1	0	19
1392	13.00718331089	54	32	13	7	1	0	0	22
1396	13.03285863398	42	26	7	5	3	0	0	16
1400	13.05855742907	48	33	8	5	0	1	1	15
1404	13.0842796959	50	34	10	4	1	1	0	16
1408	13.1100254342	52	35	10	3	1	2	1	17
1412	13.13579464371	60	36	14	5	4	1	0	24
1416	13.16158732416	47	24	16	3	1	2	1	23
1420	13.18740347529	48	33	9	3	2	0	0	15
1424	13.21324309685	58	39	9	10	0	0	0	19
1428	13.23910618855	59	31	19	5	3	0	1	28
1432	13.26499275014	56	34	17	3	1	0	0	22
1436	13.29090278136	54	37	8	4	1	3	0	17
1440	13.31683628193	49	34	12	2	0	1	0	15
1444	13.3427932516	56	35	11	5	3	2	0	21
1448	13.3687736901	59	42	12	4	1	0	0	17
1452	13.39477759717	46	29	11	2	2	1	0	17
1456	13.42080497254	65	47	10	5	2	1	0	18
1460	13.44685581595	55	41	4	9	0	1	0	14
1464	13.47293012713	55	37	12	1	3	1	0	18
1468	13.49902790583	46	29	8	7	2	0	0	17
1472	13.52514915177	49	33	4	7	1	2	0	16
1476	13.55129386469	45	24	12	8	1	0	0	21
1480	13.57746204433	51	34	9	6	1	1	0	17
1484	13.60365369043	50	32	8	6	2	2	0	18
1488	13.62986880271	39	20	10	4	3	0	1	19
1492	13.65610738092	60	40	9	5	5	1	0	20
1496	13.68236942479	49	35	5	5	3	1	0	14
1500	13.70865493406	54	39	10	2	3	0	0	15
1504	13.73496390845	50	33	9	6	2	0	0	17
1508	13.76129634772	67	43	14	9	0	1	0	24
1512	13.78765225159	52	32	10	5	4	0	1	20
1516	13.8140316198	48	25	13	3	3	3	1	23
1520	13.84043445209	51	25	13	7	5	0	0	26
1524	13.86686074819	47	39	5	2	1	0	0	8
1528	13.89331050784	48	31	9	7	1	0	0	17
1532	13.91978373077	42	24	10	6	0	1	0	18
1536	13.94628041672	48	27	13	5	1	0	1	21
1540	13.97280056542	72	49	17	2	2	1	0	23
1544	13.99934417661	55	39	8	5	2	1	0	16
1548	14.02591125004	55	37	11	5	1	1	0	18
1552	14.05250178542	50	33	9	6	2	0	0	17
1556	14.0791157825	54	35	11	7	0	1	0	19
1560	14.10575324102	60	32	15	9	3	0	1	28
1564	14.1324141607	58	38	10	3	5	1	1	20
1568	14.15909854129	45	28	7	5	1	4	0	17
1572	14.18580638252	49	25	16	3	3	2	0	24
1576	14.21253768413	58	33	13	5	5	2	0	25
1580	14.23929244586	68	40	15	7	3	3	0	28
1584	14.26607066743	52	35	12	2	3	0	0	17
1588	14.29287234858	57	30	13	10	2	2	0	27
1592	14.31969748906	50	33	8	5	1	1	0	17
1596	14.34654608859	45	30	11	1	3	0	0	15
1600	14.37341814692	48	27	10	6	1	2	1	21
1604	14.40031366377	54	36	12	3	2	0	0	18
1608	14.42723263889	43	29	7	4	1	1	1	14
1612	14.454175072	44	24	10	4	4	1	1	20
1616	14.48114096285	52	33	9	7	1	0	0	19
1620	14.50813031118	51	39	6	4	2	0	0	12
1624	14.5351431167	56	31	12	5	3	2	3	25
1628	14.56217937918	54	38	11	2	0	1	2	16
1632	14.58923909833	57	33	10	10	2	1	1	24
1636	14.61632227389	53	30	16	5	1	0	0	23
1640	14.64342890561	48	29	7	5	4	2	0	19
1644	14.67055899321	55	35	13	4	1	1	1	20
1648	14.69771253643	53	33	11	4	2	1	0	20
1652	14.72488953501	53	35	13	4	1	0	0	18
1656	14.75208998869	48	31	7	7	1	0	1	17
1660	14.77931389719	42	24	11	3	2	1	1	18
1664	14.80656126026	61	43	8	6	3	1	0	18
1668	14.83383207763	61	38	16	6	0	0	1	23
1672	14.86112634903	63	34	16	8	1	1	2	29
1676	14.88844407421	68	46	13	4	1	3	1	22
1680	14.9157852529	53	36	12	4	0	0	0	17
1684	14.94314988483	61	36	16	6	2	1	0	25
1688	14.97053796974	56	40	4	4	5	2	1	16
1692	14.99794950736	70	48	14	3	3	0	2	22
1696	15.02538449744	59	44	10	4	0	0	0	15
1700	15.05284293971	62	38	16	6	1	1	0	24
1704	15.0803248339	71	49	14	6	1	0	0	22
1708	15.10783017974	60	38	16	3	1	1	0	22
1712	15.13535897699	72	47	16	9	0	0	0	25
1716	15.16291122536	63	43	15	2	2	0	0	20
1720	15.1904869246	89	61	15	5	6	1	1	28
1724	15.21808607444	84	49	24	5	3	1	1	35
1728	15.24570867462	67	36	21	5	3	2	0	31
1732	15.27335472487	67	39	15	10	2	1	0	28
1736	15.30102422493	76	43	16	13	3	0	1	33
1740	15.32871717454	68	38	21	6	0	0	2	30
1744	15.35643357343	79	50	16	5	3	1	2	29
1748	15.38417342134	73	45	18	6	3	1	0	28
1752	15.411936718	68	45	13	7	2	1	0	23
1756	15.43972346315	84	59	14	6	5	0	0	25
1760	15.46753365652	80	54	17	5	1	3	0	26
1764	15.49536729785	90	64	15	5	2	3	1	26
1768	15.52322438688	82	50	27	5	0	0	0	32
1772	15.55110492334	74	47	15	7	4	0	1	27
1776	15.57900890697	97	72	17	3	3	1	1	25
1780	15.60693633751	106	63	28	10	3	2	0	43
1784	15.63488721468	81	54	14	10	1	1	0	27
1788	15.66286153823	69	51	12	5	1	0	0	18
1792	15.69085930788	86	54	22	7	2	0	0	32
1796	15.71888052339	91	57	22	10	0	1	0	34
1800	15.74692518448	69	40	15	9	4	0	0	29
1804	15.77499329088	59	36	15	5	2	1	0	23
1808	15.80308484234	93	60	20	10	1	2	0	33
1812	15.83119983859	59	38	14	5	1	0	0	21
1816	15.85933827937	72	45	15	7	3	2	0	27
1820	15.88750016441	80	54	14	8	1	2	1	26
1824	15.91568549344	73	55	6	8	2	1	1	18
1828	15.94389426621	61	41	10	6	4	0	0	20
1832	15.97212648245	75	38	21	10	3	2	0	37
1836	16.00038214189	71	42	16	6	4	2	1	29
1840	16.02866124428	73	45	16	8	1	2	0	28
1844	16.05696378934	92	60	20	9	2	1	0	32
1848	16.08528977681	86	53	21	9	2	0	1	33
1852	16.11363920643	94	61	20	10	1	1	1	33
1856	16.14201207794	85	56	16	10	3	0	0	29
1860	16.17040839106	82	48	24	6	2	2	0	34
1864	16.19882814554	74	47	17	7	3	0	0	27
1868	16.22727134111	76	50	17	7	2	0	0	26
1872	16.25573797751	83	51	16	13	1	1	1	32
1876	16.28422805447	75	52	14	5	2	0	2	23
1880	16.31274157174	64	47	12	3	1	1	0	17
1884	16.34127852903	71	44	14	5	5	3	0	27
1888	16.3698389261	72	44	18	6	3	1	0	28
1892	16.39842276267	69	44	14	3	4	3	1	25
1896	16.42703003848	82	56	9	11	4	1	1	26
1900	16.45566075328	68	35	20	6	2	3	1	33
1904	16.48431490678	67	45	9	9	3	0	0	22
1908	16.51299249874	56	25	18	8	2	3	0	31
1912	16.54169352888	75	43	21	7	0	1	1	32
1916	16.57041799694	69	43	13	9	1	2	0	26
1920	16.59916590266	58	39	11	6	0	1	1	19
1924	16.62793724577	77	44	19	11	2	0	0	33
1928	16.65673202601	76	53	17	2	1	2	0	23
1932	16.68555024312	67	37	16	11	2	1	0	30
1936	16.71439189682	85	50	22	7	2	3	1	35
1940	16.74325698686	89	58	14	8	6	2	0	31
1944	16.77214551298	91	58	17	7	5	2	2	33
1948	16.8010574749	97	61	17	12	4	2	0	36
1952	16.82999287236	113	74	27	9	3	0	0	39
1956	16.85895170511	112	78	19	10	3	1	1	34
1960	16.88793397286	107	64	30	6	4	2	1	43
1964	16.91693967537	118	82	24	10	2	0	0	36
1968	16.94596881237	152	102	36	12	0	1	1	50
1972	16.97502138359	136	88	27	11	7	1	2	48
1976	17.00409738877	133	95	27	8	2	1	0	38
1980	17.03319682764	145	91	34	14	5	0	0	54
1984	17.06231969994	167	115	35	10	1	3	2	52
1988	17.0914660054	179	120	35	14	3	6	1	59
1992	17.12063574377	178	120	39	12	4	2	0	58
1996	17.14982891478	131	82	24	14	4	6	1	49
2000	17.17904551816	124	75	31	13	4	0	1	49
2004	17.20828555365	125	83	29	9	4	0	0	42
2008	17.23754902098	116	72	27	10	2	0	3	44
2012	17.26683591989	111	65	31	11	2	1	1	46
2016	17.29614625012	95	48	34	8	4	1	0	47
2020	17.3254800114	88	49	19	10	5	3	1	39
2024	17.35483720347	84	47	18	13	5	0	0	37
2028	17.38421782607	90	48	20	8	10	2	2	42
2032	17.41362187892	97	49	22	13	9	2	1	48
2036	17.44304936177	103	59	22	12	7	1	1	44
2040	17.47250027435	89	48	19	13	3	3	3	41
2044	17.5019746164	95	54	21	13	5	2	0	41
2048	17.53147238765	88	46	21	10	7	2	1	42
2052	17.56099358784	84	48	17	10	6	2	0	36
2056	17.5905382167	109	61	23	16	5	2	1	48
2060	17.62010627398	103	60	25	9	3	1	3	43
2064	17.6496977594	133	80	28	16	4	3	2	53
2068	17.6793126727	130	70	38	13	5	2	2	60
2072	17.70895101362	173	112	36	19	4	2	0	61
2076	17.7386127819	199	119	43	21	6	9	1	80
2080	17.76829797726	263	169	60	24	7	1	0	94
2084	17.79800659945	296	197	60	20	12	7	0	99
2088	17.8277386482	434	298	88	32	10	3	3	136
2092	17.85749412325	428	280	105	34	6	3	0	148
2096	17.88727302432	478	341	90	28	13	4	2	137
2100	17.91707535117	513	363	98	40	6	2	2	150
2104	17.94690110352	516	352	114	31	14	4	1	164
2108	17.97675028112	517	377	93	32	9	4	0	140
2112	18.00662288368	613	409	132	49	16	4	1	204
2116	18.03651891096	617	431	117	46	15	6	1	186
2120	18.06643836269	682	489	124	50	13	2	4	193
2124	18.0963812386	635	455	119	42	13	4	1	180
2128	18.12634753843	604	434	122	29	11	4	2	170
2132	18.15633726192	543	412	87	29	10	2	2	131
2136	18.18635040879	482	347	86	34	9	4	1	135
2140	18.21638697879	421	312	68	28	9	2	2	109
2144	18.24644697166	334	248	44	27	7	3	3	86
2148	18.27653038712	249	185	40	17	4	1	1	64
2152	18.30663722492	196	134	37	15	5	2	1	62
2156	18.33676748479	160	113	24	11	9	1	2	47
2160	18.36692116646	120	79	22	12	1	5	0	41
2164	18.39709826967	114	63	22	17	7	4	0	51
2168	18.42729879416	105	62	18	18	3	4	0	43
2172	18.45752273967	96	50	19	14	9	4	0	46
2176	18.48777010592	116	62	26	21	6	0	1	54
2180	18.51804089266	78	32	25	9	5	4	2	46
2184	18.54833509962	76	38	11	11	10	5	1	38
2188	18.57865272653	81	33	24	12	6	5	1	48
2192	18.60899377314	83	37	28	9	4	2	2	46
2196	18.63935823917	98	51	25	13	7	0	2	47
2200	18.66974612437	83	30	24	17	8	1	2	53
2204	18.70015742847	78	30	23	17	6	2	0	48
2208	18.7305921512	67	32	18	10	3	1	1	35
2212	18.76105029231	88	43	23	11	10	1	0	45
2216	18.79153185152	92	51	21	10	8	1	0	41
2220	18.82203682857	82	32	21	13	8	5	2	50
2224	18.85256522321	93	53	18	12	7	3	0	40
2228	18.88311703515	80	40	15	21	3	1	0	40
2232	18.91369226415	91	42	18	14	7	6	3	49
2236	18.94429090994	89	41	25	13	7	2	0	48
2240	18.97491297224	91	41	21	21	4	2	0	50
2244	19.0055584508	109	53	29	12	6	4	5	56
2248	19.03622734536	96	41	28	14	10	2	0	55
2252	19.06691965565	95	37	27	18	5	4	1	58
2256	19.0976353814	99	49	22	15	10	1	2	50
2260	19.12837452235	67	32	23	7	4	1	0	35
2264	19.15913707824	73	28	25	9	7	3	1	45
2268	19.1899230488	84	41	22	7	5	3	4	43
2272	19.22073243377	78	42	17	12	3	4	0	36
2276	19.25156523289	71	26	21	17	5	1	0	45
2280	19.28242144588	64	31	17	6	5	3	2	33
2284	19.31330107249	69	30	17	12	4	5	1	39
2288	19.34420411245	62	33	13	5	4	4	3	29
2292	19.3751305655	60	26	14	14	3	1	2	34
2296	19.40608043137	70	27	20	12	8	1	1	43
2300	19.4370537098	59	34	15	2	6	0	0	25
2304	19.46805040053	67	35	15	13	3	1	0	32
2308	19.49907050329	73	32	24	13	1	1	1	41
2312	19.53011401781	67	38	16	8	4	1	0	29
2316	19.56118094384	72	31	23	8	7	2	0	41
2320	19.5922712811	61	30	17	8	1	4	0	31
2324	19.62338502934	52	32	9	4	4	1	1	20
2328	19.65452218829	51	27	15	4	3	1	1	24
2332	19.68568275768	51	30	12	5	4	0	0	21
2336	19.71686673725	58	31	6	13	6	1	1	27
2340	19.74807412674	51	28	13	4	2	3	1	23
2344	19.77930492589	58	27	23	6	1	0	0	31
2348	19.81055913442	48	30	8	6	2	1	1	18
2352	19.84183675208	64	37	15	5	4	2	1	27
2356	19.8731377786	59	31	12	4	6	3	1	28
2360	19.90446221371	51	26	12	6	4	3	0	25
2364	19.93581005716	53	28	14	7	2	1	1	25
2368	19.96718130867	64	42	18	2	0	1	1	22
2372	19.99857596799	68	40	14	5	3	2	3	28
2376	20.02999403485	41	30	4	4	1	1	0	11
2380	20.06143550898	59	32	15	7	4	1	0	27
2384	20.09290039012	52	32	8	5	4	3	0	20
2388	20.12438867801	57	35	15	5	1	1	0	22
2392	20.15590037239	67	39	22	4	0	0	2	28
2396	20.18743547298	65	46	7	8	2	1	1	19
2400	20.21899397953	55	40	12	2	1	0	0	15
2404	20.25057589176	53	37	10	4	1	1	0	16
2408	20.28218120942	66	43	15	4	4	0	0	23
2412	20.31380993225	64	34	18	8	3	1	0	30
2416	20.34546205997	39	26	7	3	2	0	1	13
2420	20.37713759232	44	23	10	5	4	2	0	21
2424	20.40883652905	54	32	10	9	2	1	0	22
2428	20.44055886988	45	26	9	7	0	2	1	19
2432	20.47230461455	48	30	9	2	4	2	1	18
2436	20.50407376279	49	37	8	4	0	0	0	12
2440	20.53586631435	38	21	10	2	2	2	0	17
2444	20.56768226896	55	32	16	5	2	0	0	23
2448	20.59952162635	71	47	11	5	1	5	2	24
2452	20.63138438626	56	34	19	3	0	0	0	22
2456	20.66327054843	51	29	12	8	1	1	0	22
2460	20.69518011259	58	38	13	3	3	1	0	20
2464	20.72711307847	46	23	15	3	0	5	0	23
2468	20.75906944582	66	42	13	5	4	2	0	24
2472	20.79104921437	51	31	12	4	2	2	0	20
2476	20.82305238385	49	29	13	5	0	1	1	20
2480	20.85507895401	42	26	10	3	2	0	0	16
2484	20.88712892457	47	34	10	0	2	1	0	13
2488	20.91920229527	54	34	13	5	0	1	0	20
2492	20.95129906585	52	37	7	4	2	2	0	15
2496	20.98341923604	38	32	4	0	1	1	0	6
2500	21.01556280558	43	21	16	5	0	1	0	22
2504	21.04772977421	44	21	13	7	1	2	0	23
2508	21.07992014166	49	28	10	8	1	2	0	21
2512	21.11213390767	42	26	9	4	2	1	0	16
2516	21.14437107197	47	35	7	3	2	0	0	12
2520	21.1766316343	60	35	15	6	2	1	1	25
2524	21.20891559439	45	25	15	3	1	1	0	20
2528	21.24122295198	53	26	14	8	4	0	1	27
2532	21.27355370681	38	27	8	3	0	0	0	11
2536	21.30590785861	36	14	12	5	5	0	0	22
2540	21.33828540712	50	33	13	2	2	0	0	17
2544	21.37068635207	45	26	10	5	2	1	0	19
2548	21.40311069321	46	29	13	3	0	0	0	17
2552	21.43555843025	41	26	6	4	2	1	1	15
2556	21.46802956295	62	36	14	7	2	1	0	26
2560	21.50052409104	58	35	13	6	4	0	0	23
2564	21.53304201424	52	23	17	7	3	1	1	29
2568	21.56558333231	60	36	11	10	1	2	0	24
2572	21.59814804497	49	26	10	6	3	1	2	23
2576	21.63073615196	41	21	12	5	1	1	1	20
2580	21.66334765301	43	26	8	4	2	2	0	17
2584	21.69598254787	49	26	10	4	6	0	2	23
2588	21.72864083627	43	23	11	4	3	1	1	20
2592	21.76132251793	47	28	8	6	4	0	1	19
2596	21.79402759261	47	23	12	8	4	0	0	24
2600	21.82675606003	46	26	8	4	4	3	1	20
2604	21.85950791994	46	26	8	8	3	0	1	20
2608	21.89228317205	44	28	7	2	3	2	0	16
2612	21.92508181613	47	21	11	6	7	2	0	26
2616	21.95790385189	44	32	6	2	2	0	2	12
2620	21.99074927907	41	21	12	3	3	2	0	20
2624	22.02361809741	44	32	5	4	0	2	0	12
2628	22.05651030665	48	31	12	2	2	0	1	17
2632	22.08942590652	47	28	10	4	5	0	0	19
2636	22.12236489676	48	28	13	3	1	3	0	20
2640	22.1553272771	53	37	11	2	2	0	1	16
2644	22.18831304728	49	28	11	7	2	1	0	21
2648	22.22132220703	43	19	12	8	2	1	1	24
2652	22.2543547561	43	35	4	3	0	1	0	8
2656	22.28741069421	44	20	16	4	2	0	2	24
2660	22.3204900211	45	22	15	5	2	1	0	23
2664	22.35359273651	56	30	13	4	4	3	2	26
2668	22.38671884018	48	31	7	5	3	0	1	17
2672	22.41986833183	54	29	15	6	3	1	0	25
2676	22.45304121121	45	33	5	5	1	0	1	12
2680	22.48623747805	50	26	15	6	2	1	0	24
2684	22.51945713209	46	30	9	6	0	0	1	16
2688	22.55270017306	51	27	11	6	6	0	0	24
2692	22.5859666007	50	34	9	3	4	0	0	16
2696	22.61925641474	41	25	9	3	2	2	0	16
2700	22.65256961492	40	15	10	11	2	1	1	25
2704	22.68590620098	38	23	9	3	1	2	0	15
2708	22.71926617265	50	29	13	6	0	2	0	21
2712	22.75264952967	45	29	8	6	1	1	0	16
2716	22.78605627177	56	37	9	5	3	2	0	19
2720	22.81948639869	50	30	15	4	1	0	0	20
2724	22.85293991017	43	29	10	4	0	0	0	14
2728	22.88641680594	46	27	11	4	2	2	0	19
2732	22.91991708573	36	17	8	5	2	2	0	19
2736	22.95344074929	38	19	9	8	2	0	0	19
2740	22.98698779634	48	31	10	6	1	0	0	17
2744	23.02055822663	39	23	7	6	3	0	0	16
2748	23.05415203989	53	39	11	3	0	0	0	14
2752	23.08776923585	43	24	11	4	1	1	2	19
2756	23.12140981426	49	29	12	4	1	2	0	20
2760	23.15507377484	41	17	12	9	2	1	0	24
2764	23.18876111734	45	27	11	4	1	0	0	18
2768	23.22247184148	32	24	7	0	0	1	0	8
2772	23.25620594701	45	30	5	5	2	2	0	15
2776	23.28996343366	50	31	15	3	0	0	1	19
2780	23.32374430117	61	38	13	5	3	2	0	23
2784	23.35754854927	59	40	15	4	0	0	0	19
2788	23.39137617769	51	33	10	5	2	1	0	18
2792	23.42522718619	47	28	11	6	1	0	0	19
2796	23.45910157448	44	25	12	4	3	0	0	19
2800	23.4929993423	48	24	8	12	2	1	1	24
2804	23.5269204894	45	26	11	3	3	0	1	19
2808	23.5608650155	49	26	10	7	3	2	1	23
2812	23.59483292035	43	28	8	3	0	3	1	15
2816	23.62882420368	68	37	18	6	4	1	1	31
2820	23.66283886522	58	32	14	7	3	1	1	26
2824	23.69687690471	48	35	9	2	1	1	0	13
2828	23.73093832189	65	36	17	6	3	3	0	29
2832	23.76502311649	62	37	13	7	1	3	1	25
2836	23.79913128824	52	33	11	4	1	2	1	19
2840	23.83326283689	58	34	14	5	2	3	0	24
2844	23.86741776217	59	36	14	8	0	1	0	23
2848	23.90159606382	47	23	13	4	6	0	1	24
2852	23.93579774156	68	42	17	6	0	2	1	26
2856	23.97002279515	40	26	9	3	1	0	0	14
2860	24.0042712243	51	30	12	3	3	2	0	21
2864	24.03854302876	71	38	21	8	3	1	0	33
2868	24.07283820827	51	35	10	3	0	2	1	16
2872	24.10715676256	56	30	17	5	3	0	1	26
2876	24.14149869136	49	28	10	7	3	0	1	21
2880	24.17586399442	54	31	15	5	1	2	0	23
2884	24.21025267146	52	35	13	1	2	0	1	17
2888	24.24466472223	52	33	8	8	3	0	0	19
2892	24.27910014646	59	33	15	8	3	0	0	26
2896	24.31355894388	64	39	12	8	2	1	1	25
2900	24.34804111423	50	31	10	5	1	1	2	19
2904	24.38254665724	69	41	12	12	3	1	0	28
2908	24.41707557266	45	26	12	5	1	0	1	19
2912	24.45162786022	66	44	11	4	6	1	0	22
2916	24.48620351966	51	35	10	5	1	0	0	16
2920	24.5208025507	51	35	8	7	1	0	0	16
2924	24.55542495308	55	38	10	5	0	0	1	17
2928	24.59007072655	43	23	14	3	1	2	0	20
2932	24.62473987084	67	41	13	9	3	1	0	26
2936	24.65943238568	53	38	9	4	2	0	0	15
2940	24.69414827081	55	32	6	11	3	2	1	23
2944	24.72888752596	47	28	8	7	3	1	0	19
2948	24.76365015087	54	34	9	8	3	0	0	20
2952	24.79843614528	48	25	20	2	1	0	0	23
2956	24.83324550893	50	28	14	5	1	1	0	22
2960	24.86807824154	64	39	11	8	4	2	0	25
2964	24.90293434285	55	35	12	5	1	1	0	20
2968	24.9378138126	75	40	20	7	2	4	1	35
2972	24.97271665053	45	25	12	2	5	1	0	20
2976	25.00764285637	68	46	14	4	1	3	0	22
2980	25.04259242986	66	42	13	8	1	2	0	24
2984	25.07756537072	60	36	17	5	0	2	0	24
2988	25.11256167871	62	43	12	4	2	0	0	19
2992	25.14758135355	67	41	12	9	2	2	1	26
2996	25.18262439499	67	45	14	5	1	1	0	22
3000	25.21769080275	76	44	15	9	5	3	0	32
3004	25.25278057657	53	33	11	5	2	1	0	20
3008	25.28789371618	67	33	18	10	1	3	1	34
3012	25.32303022133	58	37	10	6	4	0	1	21
3016	25.35819009176	64	41	11	7	2	3	0	23
3020	25.39337332718	71	44	15	8	2	1	0	27
3024	25.42857992735	64	45	13	3	2	0	1	19
3028	25.46380989199	67	48	14	3	1	1	0	19
3032	25.49906322085	63	37	15	5	2	3	1	26
3036	25.53433991365	70	44	14	6	0	3	3	26
3040	25.56963997014	74	39	19	11	3	2	0	35
3044	25.60496339005	73	38	19	12	1	2	1	35
3048	25.64031017311	66	41	8	9	5	1	1	25
3052	25.67568031907	66	39	16	6	5	0	0	27
3056	25.71107382765	68	40	12	10	3	2	1	28
3060	25.74649069859	85	57	18	8	1	0	1	28
3064	25.78193093164	69	42	11	11	3	1	0	27
3068	25.81739452652	70	49	15	3	3	0	0	21
3072	25.85288148297	78	54	11	6	5	2	0	24
3076	25.88839180073	66	46	16	2	0	2	0	20
3080	25.92392547953	69	35	15	13	4	1	1	34
3084	25.9594825191	71	39	14	8	3	3	3	32
3088	25.99506291919	79	50	16	10	3	0	0	29
3092	26.03066667954	66	44	15	3	3	1	0	22
3096	26.06629379986	77	53	16	3	3	0	2	24
3100	26.10194427991	72	46	12	7	6	1	0	26
3104	26.13761811941	73	46	15	6	4	0	1	27
3108	26.17331531811	77	51	15	7	2	2	0	26
3112	26.20903587574	78	49	17	10	1	0	1	29
3116	26.24477979203	64	42	13	3	4	1	0	22
3120	26.28054706672	75	50	12	6	5	1	1	25
3124	26.31633769955	66	35	17	4	7	2	0	31
3128	26.35215169025	61	45	11	3	1	0	1	16
3132	26.38798903855	75	44	20	7	3	1	0	31
3136	26.42384974421	67	45	13	4	4	1	0	22
3140	26.45973380694	87	54	17	13	2	0	0	33
3144	26.49564122648	67	39	15	7	5	1	0	28
3148	26.53157200258	71	46	11	7	7	0	0	25
3152	26.56752613496	79	46	16	10	5	1	1	33
3156	26.60350362337	81	56	11	9	5	0	0	25
3160	26.63950446753	73	43	14	13	2	0	1	30
3164	26.67552866719	95	60	24	6	2	3	0	35
3168	26.71157622208	74	50	14	6	3	0	0	24
3172	26.74764713193	66	47	14	3	0	2	0	19
3176	26.78374139649	85	47	19	10	4	4	1	38
3180	26.81985901548	67	40	13	9	3	0	2	27
3184	26.85599998865	78	53	14	6	2	2	1	25
3188	26.89216431573	68	44	11	5	7	1	0	24
3192	26.92835199645	77	50	17	5	4	1	0	27
3196	26.96456303055	71	47	13	7	2	0	0	24
3200	27.00079741777	80	54	13	11	1	1	0	26
3204	27.03705515784	81	55	15	7	4	0	0	26
3208	27.0733362505	77	47	20	6	3	1	0	30
3212	27.10964069548	59	41	10	5	0	0	1	18
3216	27.14596849253	64	39	15	5	3	0	1	25
3220	27.18231964137	73	48	13	10	0	1	0	25
3224	27.21869414174	56	31	11	9	3	0	0	25
3228	27.25509199338	71	55	12	3	0	0	1	16
3232	27.29151319602	66	38	20	3	3	1	0	28
3236	27.3279577494	53	33	8	6	4	2	0	20
3240	27.36442565325	46	32	5	5	4	0	0	14
3244	27.40091690731	54	28	11	11	2	1	1	26
3248	27.43743151133	72	45	18	2	2	3	1	27
3252	27.47396946502	59	35	14	5	2	2	1	24
3256	27.51053076813	55	34	12	5	3	0	1	21
3260	27.5471154204	70	44	15	6	3	0	2	26
3264	27.58372342155	78	42	14	13	6	2	1	36
3268	27.62035477133	96	63	17	12	2	1	1	33
3272	27.65700946947	126	84	22	14	3	2	1	42
3276	27.69368751571	130	83	27	18	2	0	0	47
3280	27.73038890978	126	73	37	10	5	0	1	53
3284	27.76711365142	196	122	48	20	4	0	0	74
3288	27.80386174036	220	152	42	18	4	1	2	68
3292	27.84063317635	278	184	61	21	5	4	1	94
3296	27.87742795911	368	239	88	33	3	1	3	129
3300	27.91424608838	373	243	74	38	9	4	0	130
3304	27.9510875639	452	335	73	30	8	2	2	117
3308	27.9879523854	414	304	71	27	11	1	0	110
3312	28.02484055263	341	245	67	21	6	0	1	96
3316	28.0617520653	299	217	58	18	6	0	0	82
3320	28.09868692317	254	180	48	14	9	3	0	74
3324	28.13564512597	232	163	42	18	7	1	1	69
3328	28.17262667343	174	119	34	11	6	3	0	55
3332	28.20963156528	152	100	31	9	7	4	1	52
3336	28.24665980127	139	85	25	22	5	2	0	54
3340	28.28371138113	109	65	20	15	4	4	1	44
3344	28.3207863046	123	71	28	17	5	2	0	52
3348	28.35788457141	104	52	24	10	6	5	4	52
3352	28.39500618129	104	43	35	15	8	2	1	61
3356	28.43215113399	72	36	19	12	3	1	0	36
3360	28.46931942924	94	48	30	9	4	2	1	46
3364	28.50651106677	107	43	35	16	5	6	2	64
3368	28.54372604632	123	61	30	15	9	3	3	62
3372	28.58096436763	101	53	22	17	6	2	1	48
3376	28.61822603044	111	42	32	22	8	5	1	69
3380	28.65551103447	135	52	45	20	10	5	1	83
3384	28.69281937946	137	52	41	26	10	5	2	85
3388	28.73015106515	155	60	43	28	13	9	2	95
3392	28.76750609128	136	60	32	30	6	5	2	76
3396	28.80488445758	161	52	45	27	22	7	4	109
3400	28.84228616379	166	79	42	25	13	6	1	87
3404	28.87971120964	180	74	53	32	15	5	0	106
3408	28.91715959487	172	66	53	33	11	6	3	106
3412	28.95463131921	154	70	39	26	8	9	2	84
3416	28.99212638241	190	82	59	27	19	2	1	108
3420	29.02964478419	197	82	58	39	11	5	1	115
3424	29.06718652429	204	80	61	31	15	7	7	124
3428	29.10475160245	190	86	43	31	19	4	4	104
3432	29.1423400184	176	54	49	41	24	5	1	122
3436	29.17995177189	193	88	46	31	20	5	3	105
3440	29.21758686264	184	75	55	29	15	5	3	109
3444	29.25524529039	195	94	44	31	18	6	2	101
3448	29.29292705487	170	66	55	25	16	5	3	104
3452	29.33063215583	166	60	55	27	19	4	1	106
3456	29.368360593	163	71	37	34	15	4	2	92
3460	29.40611236611	158	65	49	24	12	5	2	93
3464	29.4438874749	166	78	49	26	8	4	0	88
3468	29.48168591911	123	52	37	21	11	2	0	71
3472	29.51950769847	159	57	50	34	14	3	1	102
3476	29.55735281272	111	42	28	24	11	6	0	69
3480	29.59522126159	127	57	29	11	20	4	5	70
3484	29.63311304482	105	58	23	17	3	3	1	47
3488	29.67102816215	114	53	29	16	13	1	2	61
3492	29.7089666133	108	53	30	12	9	1	1	55
3496	29.74692839802	129	62	30	19	10	4	1	67
3500	29.78491351605	112	54	26	22	9	1	0	58
3504	29.82292196711	130	63	39	15	8	3	0	67
3508	29.86095375095	131	65	33	13	15	3	1	66
3512	29.8990088673	127	65	32	19	7	4	0	62
3516	29.93708731589	142	69	38	13	18	1	2	73
3520	29.97518909646	131	54	33	24	13	4	2	77
3524	30.01331420876	105	54	28	15	3	1	3	51
3528	30.0514626525	132	61	37	16	10	4	3	71
3532	30.08963442743	126	59	38	14	11	1	1	67
3536	30.12782953329	119	57	31	23	5	1	2	62
3540	30.16604796981	124	65	29	22	3	3	0	59
3544	30.20428973673	144	61	38	25	7	10	3	83
3548	30.24255483377	116	53	27	20	8	6	1	63
3552	30.28084326069	150	65	50	25	4	5	0	85
3556	30.31915501721	146	61	37	31	11	4	2	85
3560	30.35749010307	156	73	32	26	16	5	3	83
3564	30.395848518	154	61	47	29	10	5	1	93
3568	30.43423026175	166	69	53	19	12	10	1	97
3572	30.47263533404	183	84	52	25	13	4	3	99
3576	30.51106373461	162	63	60	22	11	5	1	99
3580	30.54951546321	177	58	54	39	13	10	2	119
3584	30.58799051956	203	92	60	31	12	5	3	111
3588	30.6264889034	199	75	60	37	14	9	1	124
3592	30.66501061446	194	81	41	35	27	5	2	113
3596	30.70355565249	219	95	52	44	17	8	1	124
3600	30.74212401721	234	79	76	42	25	7	3	155
3604	30.78071570837	257	103	85	42	19	6	2	154
3608	30.8193307257	254	82	86	45	25	7	5	172
3612	30.85796906893	208	70	68	42	17	11	0	138
3616	30.8966307378	249	86	76	49	21	14	1	163
3620	30.93531573205	265	116	78	39	20	6	3	149
3624	30.97402405142	250	107	78	38	14	4	5	143
3628	31.01275569563	251	88	85	37	28	8	4	163
3632	31.05151066442	231	92	66	37	22	9	4	139
3636	31.09028895754	204	79	54	41	11	13	4	125
3640	31.12909057471	209	66	64	44	19	12	4	143
3644	31.16791551567	223	89	57	45	24	6	1	134
3648	31.20676378016	191	74	53	36	18	5	3	117
3652	31.24563536792	168	62	46	31	20	5	4	106
3656	31.28453027867	155	72	32	30	12	7	0	83
3660	31.32344851216	147	72	36	22	9	8	0	75
3664	31.36239006811	133	56	33	27	12	2	3	77
3668	31.40135494628	121	47	37	22	9	4	1	74
3672	31.44034314639	119	60	30	15	9	4	1	59
3676	31.47935466817	113	46	27	28	6	1	4	67
3680	31.51838951137	116	60	21	19	10	4	1	56
3684	31.55744767572	110	56	30	14	6	3	0	54
3688	31.59652916095	107	54	26	15	7	2	2	53
3692	31.63563396681	100	55	21	15	4	2	2	45
3696	31.67476209302	116	63	23	15	9	3	2	53
3700	31.71391353933	94	52	21	13	4	3	1	42
3704	31.75308830546	86	52	16	11	6	1	0	34
3708	31.79228639116	98	51	21	13	11	0	2	47
3712	31.83150779616	113	66	26	13	2	4	1	47
3716	31.8707525202	125	72	34	10	8	0	1	53
3720	31.91002056301	120	69	27	16	6	2	0	51
3724	31.94931192432	119	73	27	8	9	2	0	46
3728	31.98862660388	111	66	28	9	5	3	0	45
3732	32.02796460142	104	72	18	8	5	1	0	32
3736	32.06732591667	101	55	20	14	9	1	1	46
3740	32.10671054938	93	58	21	6	3	2	0	35
3744	32.14611849927	105	64	19	13	8	0	0	41
3748	32.18554976609	83	43	21	12	4	3	0	40
3752	32.22500434956	76	44	20	8	1	1	1	32
3756	32.26448224943	73	41	17	6	5	2	1	32
3760	32.30398346543	73	43	16	6	3	2	1	30
3764	32.34350799729	72	41	11	11	6	2	1	31
3768	32.38305584476	76	53	13	3	3	3	0	23
3772	32.42262700756	65	36	18	3	3	4	0	29
3776	32.46222148544	71	38	21	4	5	1	0	33
3780	32.50183927812	74	49	13	5	7	0	0	25
3784	32.54148038536	73	44	16	13	0	0	0	29
3788	32.58114480687	76	43	18	10	3	1	1	33
3792	32.6208325424	87	55	20	5	4	2	0	32
3796	32.66054359168	66	43	12	9	2	0	0	23
3800	32.70027795445	71	45	11	13	1	1	0	26
3804	32.74003563044	73	44	13	10	2	4	0	29
3808	32.77981661939	51	31	14	3	1	0	2	20
3812	32.81962092104	76	51	17	2	3	2	1	25
3816	32.85944853512	92	53	24	8	7	0	0	39
3820	32.89929946137	79	50	15	10	4	0	0	29
3824	32.93917369952	99	69	16	5	7	2	0	30
3828	32.97907124931	82	56	16	7	2	1	0	26
3832	33.01899211048	104	70	21	8	4	1	0	34
3836	33.05893628275	71	41	20	3	2	3	2	30
3840	33.09890376588	76	41	25	8	1	1	0	35
3844	33.13889455958	65	39	18	4	2	0	1	26
3848	33.1789086636	81	53	19	5	2	2	0	28
3852	33.21894607768	75	47	19	6	3	0	0	28
3856	33.25900680154	71	43	13	11	2	0	2	28
3860	33.29909083494	69	45	16	6	1	1	0	24
3864	33.33919817759	56	38	11	5	0	1	0	18
3868	33.37932882924	74	41	19	7	4	2	1	33
3872	33.41948278962	68	36	18	5	2	3	3	32
3876	33.45966005847	64	38	14	6	4	1	1	26
3880	33.49986063553	68	46	13	5	2	1	0	22
3884	33.54008452052	80	58	9	7	3	2	0	22
3888	33.58033171319	79	49	16	6	5	0	2	30
3892	33.62060221328	66	49	9	3	3	1	1	17
3896	33.66089602051	56	35	11	6	3	0	1	21
3900	33.70121313462	65	41	11	8	5	0	0	24
3904	33.74155355536	66	43	7	14	1	1	0	23
3908	33.78191728245	60	32	16	7	5	0	0	28
3912	33.82230431563	52	33	8	3	3	4	0	19
3916	33.86271465464	59	32	18	7	2	0	0	27
3920	33.90314829921	62	39	14	6	2	0	1	23
3924	33.94360524907	54	32	14	4	3	1	0	22
3928	33.98408550398	76	50	14	9	3	0	0	26
3932	34.02458906365	54	35	12	3	1	1	0	19
3936	34.06511592783	73	41	16	12	3	1	0	32
3940	34.10566609625	73	48	14	6	3	2	0	25
3944	34.14623956865	65	41	18	3	1	1	1	24
3948	34.18683634476	54	24	19	5	4	2	0	30
3952	34.22745642432	73	46	12	8	1	3	2	27
3956	34.26809980706	70	44	13	7	4	1	1	26
3960	34.30876649273	67	42	14	2	3	3	1	25
3964	34.34945648105	49	36	6	6	1	0	0	13
3968	34.39016977177	55	29	14	9	1	2	0	26
3972	34.43090636461	48	26	13	5	4	0	0	22
3976	34.47166625932	64	35	17	5	5	1	0	29
3980	34.51244945562	61	38	12	6	1	1	1	23
3984	34.55325595327	47	26	12	6	1	1	0	21
3988	34.59408575198	62	38	11	9	4	0	0	24
3992	34.6349388515	57	35	12	2	4	3	1	22
3996	34.67581525156	50	26	11	11	2	0	0	24
4000	34.71671495191	52	28	14	4	4	2	0	24
4004	34.75763795226	54	33	9	11	0	1	0	21
4008	34.79858425237	54	31	11	7	3	1	0	23
4012	34.83955385197	53	32	13	5	3	0	0	21
4016	34.88054675078	48	34	10	3	1	0	0	14
4020	34.92156294856	55	30	9	8	5	1	1	25
4024	34.96260244503	56	41	9	2	3	1	0	15
4028	35.00366523992	50	23	16	6	3	1	0	27
4032	35.04475133299	56	35	12	6	2	0	1	21
4036	35.08586072395	74	46	17	8	3	0	0	28
4040	35.12699341255	51	27	14	3	4	0	2	24
4044	35.16814939852	55	36	13	4	2	0	0	19
4048	35.20932868161	65	38	14	7	4	1	0	27
4052	35.25053126153	54	35	13	2	3	0	1	19
4056	35.29175713804	54	36	7	5	2	1	3	18
4060	35.33300631086	45	30	7	4	0	1	3	15
4064	35.37427877974	55	33	11	5	2	0	2	22
4068	35.4155745444	55	40	7	2	5	1	0	15
4072	35.45689360458	68	41	14	5	7	0	0	27
4076	35.49823596003	60	36	15	5	3	0	0	24
4080	35.53960161047	41	27	6	4	3	0	1	14
4084	35.58099055564	40	22	8	7	0	2	1	18
4088	35.62240279528	44	21	12	9	2	0	0	23
4092	35.66383832912	55	33	10	8	2	1	1	22
4096	35.7052971569	55	27	16	5	4	3	0	28
4100	35.74677927835	49	32	8	5	3	0	1	17
4104	35.78828469321	48	27	13	4	1	2	1	21
4108	35.82981340122	48	31	6	5	4	0	0	17
4112	35.87136540211	51	21	17	8	2	2	0	30
4116	35.91294069562	47	23	13	5	3	2	1	24
4120	35.95453928148	45	28	9	4	4	0	0	17
4124	35.99616115943	59	30	11	14	2	2	0	29
4128	36.0378063292	41	14	14	7	4	0	0	27
4132	36.07947479054	47	23	13	8	2	1	0	24
4136	36.12116654317	43	24	9	6	2	1	0	19
4140	36.16288158683	57	34	14	6	2	0	0	23
4144	36.20461992126	60	33	14	7	3	2	0	27
4148	36.2463815462	51	34	9	4	4	0	0	17
4152	36.28816646137	41	21	10	4	2	2	1	20
4156	36.32997466652	56	31	11	6	4	2	1	25
4160	36.37180616138	54	25	18	8	3	0	0	29
4164	36.41366094569	46	30	9	5	1	1	0	16
4168	36.45553901918	52	27	15	6	3	0	1	25
4172	36.49744038159	47	27	10	5	2	1	2	20
4176	36.53936503266	46	24	12	5	2	1	1	22
4180	36.58131297212	59	33	13	5	7	1	0	26
4184	36.6232841997	48	30	9	3	2	3	1	18
4188	36.66527871514	67	43	10	10	2	2	0	24
4192	36.70729651818	53	37	7	8	0	0	1	16
4196	36.74933760856	67	32	17	9	4	3	1	35
4200	36.791401986	77	53	20	2	1	0	0	24
4204	36.83348965025	83	54	16	9	1	1	1	29
4208	36.87560060104	62	33	13	10	4	2	0	29
4212	36.91773483811	89	56	19	5	2	4	1	33
4216	36.95989236119	53	29	11	4	4	3	1	24
4220	37.00207317002	71	40	15	6	7	1	0	31
4224	37.04427726433	68	38	21	4	2	0	3	30
4228	37.08650464386	53	38	7	2	3	2	1	15
4232	37.12875530835	50	26	12	6	4	2	0	24
4236	37.17102925753	42	26	7	4	3	1	0	16
4240	37.21332649114	52	34	11	4	1	1	0	18
4244	37.25564700891	57	34	13	4	3	1	1	23
4248	37.29799081058	53	32	11	7	3	0	0	21
4252	37.34035789589	48	25	11	4	2	2	3	23
4256	37.38274826456	58	34	14	5	3	1	1	24
4260	37.42516191635	54	40	7	3	2	0	1	14
4264	37.46759885097	55	40	11	3	1	0	0	15
4268	37.51005906817	48	25	17	4	0	2	0	23
4272	37.55254256769	54	26	15	9	3	0	1	28
4276	37.59504934926	63	38	12	10	2	1	0	25
4280	37.63757941261	69	41	14	4	5	3	2	28
4284	37.68013275749	46	36	7	2	1	0	0	10
4288	37.72270938362	61	38	12	7	3	0	0	23
4292	37.76530929074	50	28	14	5	2	0	0	22
4296	37.8079324786	57	34	17	4	0	2	0	23
4300	37.85057894691	65	47	14	3	1	0	0	18
4304	37.89324869543	45	28	7	5	4	1	0	17
4308	37.93594172389	64	42	9	8	1	0	2	22
4312	37.97865803201	42	26	6	5	3	1	0	16
4316	38.02139761955	45	27	10	5	3	0	0	18
4320	38.06416048623	50	34	8	3	3	1	0	16
4324	38.10694663179	61	33	19	4	5	0	0	28
4328	38.14975605596	50	29	11	5	3	2	0	21
4332	38.19258875849	60	39	14	3	3	1	0	21
4336	38.2354447391	48	28	11	6	1	2	0	20
4340	38.27832399753	60	42	8	5	3	1	1	18
4344	38.32122653352	56	32	9	10	2	2	1	24
4348	38.36415234681	51	32	10	6	2	1	0	19
4352	38.40710143713	68	45	12	5	1	2	3	23
4356	38.45007380421	54	33	13	6	1	1	0	21
4360	38.4930694478	52	32	17	2	1	0	0	20
4364	38.53608836762	59	39	11	7	2	0	0	20
4368	38.57913056342	56	33	18	2	0	1	1	23
4372	38.62219603493	72	49	15	5	2	0	0	23
4376	38.66528478188	81	65	11	3	2	0	0	16
4380	38.70839680401	71	39	19	8	4	0	1	32
4384	38.75153210106	81	55	15	6	4	1	0	26
4388	38.79469067276	71	43	21	5	2	0	0	28
4392	38.83787251885	68	47	13	7	0	1	0	21
4396	38.88107763907	71	50	13	5	2	1	0	21
4400	38.92430603314	81	43	21	8	5	3	1	38
4404	38.96755770081	56	37	13	4	1	1	0	19
4408	39.01083264181	66	46	11	5	2	1	1	20
4412	39.05413085588	61	37	10	10	2	1	0	24
4416	39.09745234275	66	40	12	11	2	1	0	26
4420	39.14079710216	61	39	13	5	2	1	1	22
4424	39.18416513385	62	38	16	5	2	1	0	24
4428	39.22755643754	69	42	17	4	5	1	0	27
4432	39.27097101299	58	37	15	2	3	1	0	21
4436	39.31440885991	60	38	11	6	1	2	1	22
4440	39.35786997806	89	52	23	11	2	1	0	37
4444	39.40135436715	48	23	13	8	3	1	0	25
4448	39.44486202694	66	42	17	4	3	0	0	24
4452	39.48839295715	57	35	11	7	3	1	0	22
4456	39.53194715753	61	40	9	7	4	0	1	21
4460	39.5755246278	79	38	25	10	5	1	0	41
4464	39.6191253677	62	39	13	6	2	1	0	23
4468	39.66274937697	63	35	18	7	1	2	0	28
4472	39.70639665535	51	34	8	5	3	1	0	17
4476	39.75006720257	83	49	25	5	1	1	2	34
4480	39.79376101836	75	43	22	7	2	1	0	32
4484	39.83747810247	60	33	14	8	5	0	0	27
4488	39.88121845462	66	34	18	8	3	2	0	32
4492	39.92498207456	71	45	16	8	1	1	0	26
4496	39.96876896202	57	41	6	8	1	1	0	16
4500	40.01257911673	52	25	15	6	3	2	1	27
4504	40.05641253843	65	43	12	5	3	1	1	22
4508	40.10026922686	67	34	18	10	4	0	0	33
4512	40.14414918175	70	39	17	8	4	1	1	31
4516	40.18805240284	62	39	10	6	3	3	1	23
4520	40.23197888987	59	34	13	8	1	2	0	25
4524	40.27592864257	70	49	13	3	3	2	0	21
4528	40.31990166067	71	40	19	7	4	1	0	31
4532	40.36389794391	68	49	16	1	2	0	0	19
4536	40.40791749203	53	29	11	9	3	0	0	24
4540	40.45196030476	56	33	13	8	2	0	0	23
4544	40.49602638185	71	50	12	2	4	1	2	21
4548	40.54011572302	68	46	14	3	2	2	0	22
4552	40.58422832801	71	44	12	11	3	1	0	27
4556	40.62836419655	69	44	13	7	4	1	0	25
4560	40.67252332839	72	53	7	7	4	1	0	19
4564	40.71670572326	62	42	12	3	2	2	1	20
4568	40.76091138089	62	38	13	4	5	1	1	24
4572	40.80514030102	82	49	18	9	4	1	1	33
4576	40.84939248338	74	38	22	11	0	1	0	36
4580	40.89366792772	71	46	12	9	2	1	0	25
4584	40.93796663376	79	47	13	9	4	3	1	32
4588	40.98228860125	72	38	19	10	5	0	0	34
4592	41.02663382992	69	38	16	11	1	1	2	31
4596	41.0710023195	84	45	19	10	7	2	0	39
4600	41.11539406973	69	40	16	5	4	1	2	29
4604	41.15980908035	75	36	28	5	5	1	0	39
4608	41.20424735109	69	45	8	10	2	4	0	24
4612	41.24870888169	70	43	16	8	3	0	0	27
4616	41.29319367188	61	38	11	7	2	1	1	23
4620	41.3377017214	67	36	17	10	2	2	0	31
4624	41.38223302999	77	48	13	11	4	0	0	29
4628	41.42678759738	76	49	15	6	3	1	1	27
4632	41.4713654233	70	43	16	5	4	2	0	27
4636	41.5159665075	78	40	24	10	2	1	1	38
4640	41.56059084971	66	43	10	9	1	3	0	23
4644	41.60523844966	77	42	17	12	5	1	0	35
4648	41.64990930709	94	52	24	8	6	3	0	42
4652	41.69460342174	82	49	14	10	6	1	1	33
4656	41.73932079334	76	44	17	9	5	1	0	32
4660	41.78406142163	78	41	23	11	1	1	1	37
4664	41.82882530634	81	45	21	14	0	0	0	36
4668	41.87361244721	66	42	12	6	4	2	0	24
4672	41.91842284397	79	53	13	3	5	2	2	26
4676	41.96325649637	75	47	17	6	3	2	0	28
4680	42.00811340413	94	59	24	6	2	1	2	35
4684	42.052993567	99	57	24	13	3	2	0	42
4688	42.0978969847	82	47	22	9	3	0	1	35
4692	42.14282365698	84	46	23	8	5	0	2	38
4696	42.18777358357	82	46	22	10	3	1	0	36
4700	42.2327467642	89	50	21	12	2	1	1	39
4704	42.27774319862	77	39	25	9	2	2	0	38
4708	42.32276288655	76	54	15	4	1	1	1	22
4712	42.36780582774	91	50	25	10	5	1	0	41
4716	42.41287202191	99	53	21	15	5	2	1	46
4720	42.45796146881	93	58	22	8	2	3	0	35
4724	42.50307416817	109	68	22	9	6	1	3	41
4728	42.54821011973	109	72	23	10	3	1	0	37
4732	42.59336932322	98	52	18	19	6	2	0	46
4736	42.63855177838	114	57	32	16	7	0	2	57
4740	42.68375748494	112	65	22	15	6	3	1	47
4744	42.72898644264	117	63	29	14	6	3	2	54
4748	42.77423865122	114	66	25	8	6	4	4	48
4752	42.81951411041	131	75	22	19	7	6	0	56
4756	42.86481281994	109	65	25	8	5	2	2	44
4760	42.91013477956	114	60	34	10	5	3	2	54
4764	42.955479989	121	58	28	23	10	1	0	63
4768	43.00084844799	116	58	35	15	5	1	1	58
4772	43.04624015627	147	78	25	28	9	5	1	69
4776	43.09165511358	158	92	39	13	6	6	1	66
4780	43.13709331965	126	70	25	18	8	3	1	56
4784	43.18255477422	146	80	27	21	11	5	1	66
4788	43.22803947702	116	61	23	18	8	6	0	55
4792	43.27354742779	148	77	34	18	13	5	1	71
4796	43.31907862627	122	55	43	13	8	2	0	67
4800	43.36463307219	155	73	36	30	10	4	2	82
4804	43.41021076528	142	58	50	17	10	4	3	84
4808	43.45581170529	172	85	37	27	13	2	5	87
4812	43.50143589195	161	75	50	22	11	1	1	86
4816	43.54708332499	178	94	40	26	11	3	3	84
4820	43.59275400415	192	103	45	21	13	6	1	89
4824	43.63844792917	198	87	64	28	13	3	3	111
4828	43.68416509977	203	95	63	26	14	5	0	108
4832	43.72990551571	168	87	29	24	20	5	2	81
4836	43.77566917671	17	10	3	4	0	0	0	7
4840	43.82145608251	0	0	0	0	0	0	0	0
4844	43.86726623284	0	0	0	0	0	0	0	0
4848	43.91309962745	0	0	0	0	0	0	0	0
4852	43.95895626606	0	0	0	0	0	0	0	0
4856	44.00483614841	0	0	0	0	0	0	0	0
4860	44.05073927424	0	0	0	0	0	0	0	0
4864	44.09666564329	0	0	0	0	0	0	0	0
4868	44.14261525529	0	0	0	0	0	0	0	0
4872	44.18858810997	0	0	0	0	0	0	0	0
4876	44.23458420707	0	0	0	0	0	0	0	0
4880	44.28060354633	0	0	0	0	0	0	0	0
4884	44.32664612748	0	0	0	0	0	0	0	0
4888	44.37271195027	0	0	0	0	0	0	0	0
4892	44.41880101441	0	0	0	0	0	0	0	0
4896	44.46491331966	0	0	0	0	0	0	0	0
4900	44.51104886575	0	0	0	0	0	0	0	0
4904	44.5572076524	0	0	0	0	0	0	0	0
4908	44.60338967937	0	0	0	0	0	0	0	0
4912	44.64959494637	0	0	0	0	0	0	0	0
4916	44.69582345316	0	0	0	0	0	0	0	0
4920	44.74207519947	0	0	0	0	0	0	0	0
4924	44.78835018502	0	0	0	0	0	0	0	0
4928	44.83464840956	0	0	0	0	0	0	0	0
4932	44.88096987283	0	0	0	0	0	0	0	0
4936	44.92731457455	0	0	0	0	0	0	0	0
4940	44.97368251447	0	0	0	0	0	0	0	0
4944	45.02007369231	0	0	0	0	0	0	0	0
4948	45.06648810783	0	0	0	0	0	0	0	0
4952	45.11292576074	0	0	0	0	0	0	0	0
4956	45.1593866508	0	0	0	0	0	0	0	0
4960	45.20587077773	0	0	0	0	0	0	0	0
4964	45.25237814126	0	0	0	0	0	0	0	0
4968	45.29890874114	0	0	0	0	0	0	0	0
4972	45.34546257711	0	0	0	0	0	0	0	0
4976	45.39203964889	0	0	0	0	0	0	0	0
4980	45.43863995622	0	0	0	0	0	0	0	0
4984	45.48526349884	0	0	0	0	0	0	0	0
4988	45.53191027648	0	0	0	0	0	0	0	0
4992	45.57858028889	0	0	0	0	0	0	0	0
4996	45.62527353579	0	0	0	0	0	0	0	0
5000	45.67199001692	0	0	0	0	0	0	0	0
5004	45.71872973202	0	0	0	0	0	0	0	0
5008	45.76549268083	0	0	0	0	0	0	0	0
5012	45.81227886307	0	0	0	0	0	0	0	0
5016	45.85908827848	0	0	0	0	0	0	0	0
5020	45.90592092681	0	0	0	0	0	0	0	0
5024	45.95277680779	0	0	0	0	0	0	0	0
5028	45.99965592114	0	0	0	0	0	0	0	0
5032	46.04655826662	0	0	0	0	0	0	0	0
5036	46.09348384395	0	0	0	0	0	0	0	0
5040	46.14043265287	0	0	0	0	0	0	0	0
5044	46.18740469311	0	0	0	0	0	0	0	0
5048	46.23439996442	0	0	0	0	0	0	0	0
5052	46.28141846652	0	0	0	0	0	0	0	0
5056	46.32846019915	0	0	0	0	0	0	0	0
5060	46.37552516206	0	0	0	0	0	0	0	0
5064	46.42261335497	0	0	0	0	0	0	0	0
5068	46.46972477762	0	0	0	0	0	0	0	0
5072	46.51685942974	0	0	0	0	0	0	0	0
5076	46.56401731108	0	0	0	0	0	0	0	0
5080	46.61119842137	0	0	0	0	0	0	0	0
5084	46.65840276034	0	0	0	0	0	0	0	0
5088	46.70563032773	0	0	0	0	0	0	0	0
5092	46.75288112327	0	0	0	0	0	0	0	0
5096	46.80015514671	0	0	0	0	0	0	0	0
5100	46.84745239777	0	0	0	0	0	0	0	0
5104	46.8947728762	0	0	0	0	0	0	0	0
5108	46.94211658172	0	0	0	0	0	0	0	0
5112	46.98948351408	0	0	0	0	0	0	0	0
5116	47.03687367301	0	0	0	0	0	0	0	0
5120	47.08428705824	0	0	0	0	0	0	0	0
5124	47.13172366952	0	0	0	0	0	0	0	0
5128	47.17918350657	0	0	0	0	0	0	0	0
5132	47.22666656914	0	0	0	0	0	0	0	0
5136	47.27417285695	0	0	0	0	0	0	0	0
5140	47.32170236976	0	0	0	0	0	0	0	0
5144	47.36925510728	0	0	0	0	0	0	0	0
5148	47.41683106926	0	0	0	0	0	0	0	0
5152	47.46443025543	0	0	0	0	0	0	0	0
5156	47.51205266553	0	0	0	0	0	0	0	0
5160	47.55969829929	0	0	0	0	0	0	0	0
5164	47.60736715646	0	0	0	0	0	0	0	0
5168	47.65505923676	0	0	0	0	0	0	0	0
5172	47.70277453993	0	0	0	0	0	0	0	0
5176	47.75051306571	0	0	0	0	0	0	0	0
5180	47.79827481383	0	0	0	0	0	0	0	0
5184	47.84605978403	0	0	0	0	0	0	0	0
5188	47.89386797605	0	0	0	0	0	0	0	0
5192	47.94169938961	0	0	0	0	0	0	0	0
5196	47.98955402447	0	0	0	0	0	0	0	0
5200	48.03743188034	0	0	0	0	0	0	0	0
5204	48.08533295697	0	0	0	0	0	0	0	0
5208	48.1332572541	0	0	0	0	0	0	0	0
5212	48.18120477146	0	0	0	0	0	0	0	0
5216	48.22917550878	0	0	0	0	0	0	0	0
5220	48.2771694658	0	0	0	0	0	0	0	0
5224	48.32518664226	0	0	0	0	0	0	0	0
5228	48.37322703789	0	0	0	0	0	0	0	0
5232	48.42129065244	0	0	0	0	0	0	0	0
5236	48.46937748562	0	0	0	0	0	0	0	0
5240	48.51748753719	0	0	0	0	0	0	0	0
5244	48.56562080687	0	0	0	0	0	0	0	0
5248	48.61377729441	0	0	0	0	0	0	0	0
5252	48.66195699953	0	0	0	0	0	0	0	0
5256	48.71015992198	0	0	0	0	0	0	0	0
5260	48.75838606148	0	0	0	0	0	0	0	0
5264	48.80663541778	0	0	0	0	0	0	0	0
5268	48.85490799062	0	0	0	0	0	0	0	0
5272	48.90320377971	0	0	0	0	0	0	0	0
5276	48.95152278482	0	0	0	0	0	0	0	0
5280	48.99986500565	0	0	0	0	0	0	0	0
5284	49.04823044197	0	0	0	0	0	0	0	0
5288	49.09661909349	0	0	0	0	0	0	0	0
5292	49.14503095996	0	0	0	0	0	0	0	0
5296	49.19346604111	0	0	0	0	0	0	0	0
5300	49.24192433668	0	0	0	0	0	0	0	0
5304	49.29040584641	0	0	0	0	0	0	0	0
5308	49.33891057002	0	0	0	0	0	0	0	0
5312	49.38743850726	0	0	0	0	0	0	0	0
5316	49.43598965785	0	0	0	0	0	0	0	0
5320	49.48456402155	0	0	0	0	0	0	0	0
5324	49.53316159807	0	0	0	0	0	0	0	0
5328	49.58178238717	0	0	0	0	0	0	0	0
5332	49.63042638857	0	0	0	0	0	0	0	0
5336	49.679093602	0	0	0	0	0	0	0	0
5340	49.72778402722	0	0	0	0	0	0	0	0
5344	49.77649766394	0	0	0	0	0	0	0	0
5348	49.82523451192	0	0	0	0	0	0	0	0
5352	49.87399457087	0	0	0	0	0	0	0	0
5356	49.92277784055	0	0	0	0	0	0	0	0
5360	49.97158432068	0	0	0	0	0	0	0	0
5364	50.020414011	0	0	0	0	0	0	0	0
5368	50.06926691124	0	0	0	0	0	0	0	0
5372	50.11814302115	0	0	0	0	0	0	0	0
5376	50.16704234046	0	0	0	0	0	0	0	0
5380	50.2159648689	0	0	0	0	0	0	0	0
5384	50.2649106062	0	0	0	0	0	0	0	0
5388	50.31387955212	0	0	0	0	0	0	0	0
5392	50.36287170637	0	0	0	0	0	0	0	0
5396	50.41188706871	0	0	0	0	0	0	0	0
5400	50.46092563885	0	0	0	0	0	0	0	0
5404	50.50998741655	0	0	0	0	0	0	0	0
5408	50.55907240153	0	0	0	0	0	0	0	0
5412	50.60818059353	0	0	0	0	0	0	0	0
5416	50.65731199228	0	0	0	0	0	0	0	0
5420	50.70646659753	0	0	0	0	0	0	0	0
5424	50.755644409	0	0	0	0	0	0	0	0
5428	50.80484542644	0	0	0	0	0	0	0	0
5432	50.85406964958	0	0	0	0	0	0	0	0
5436	50.90331707815	0	0	0	0	0	0	0	0
5440	50.95258771189	0	0	0	0	0	0	0	0
5444	51.00188155054	0	0	0	0	0	0	0	0
5448	51.05119859383	0	0	0	0	0	0	0	0
5452	51.1005388415	0	0	0	0	0	0	0	0
5456	51.14990229329	0	0	0	0	0	0	0	0
5460	51.19928894892	0	0	0	0	0	0	0	0
5464	51.24869880815	0	0	0	0	0	0	0	0
5468	51.29813187069	0	0	0	0	0	0	0	0
5472	51.34758813629	0	0	0	0	0	0	0	0
5476	51.39706760468	0	0	0	0	0	0	0	0
5480	51.4465702756	0	0	0	0	0	0	0	0
5484	51.49609614879	0	0	0	0	0	0	0	0
5488	51.54564522398	0	0	0	0	0	0	0	0
5492	51.5952175009	0	0	0	0	0	0	0	0
5496	51.6448129793	0	0	0	0	0	0	0	0
5500	51.6944316589	0	0	0	0	0	0	0	0
5504	51.74407353945	0	0	0	0	0	0	0	0
5508	51.79373862067	0	0	0	0	0	0	0	0
5512	51.84342690232	0	0	0	0	0	0	0	0
5516	51.89313838411	0	0	0	0	0	0	0	0
5520	51.94287306579	0	0	0	0	0	0	0	0
5524	51.9926309471	0	0	0	0	0	0	0	0
5528	52.04241202776	0	0	0	0	0	0	0	0
5532	52.09221630752	0	0	0	0	0	0	0	0
5536	52.14204378611	0	0	0	0	0	0	0	0
5540	52.19189446326	0	0	0	0	0	0	0	0
5544	52.24176833872	0	0	0	0	0	0	0	0
5548	52.29166541221	0	0	0	0	0	0	0	0
5552	52.34158568348	0	0	0	0	0	0	0	0
5556	52.39152915226	0	0	0	0	0	0	0	0
5560	52.44149581828	0	0	0	0	0	0	0	0
5564	52.49148568128	0	0	0	0	0	0	0	0
5568	52.541498741	0	0	0	0	0	0	0	0
5572	52.59153499718	0	0	0	0	0	0	0	0
5576	52.64159444954	0	0	0	0	0	0	0	0
5580	52.69167709783	0	0	0	0	0	0	0	0
5584	52.74178294177	0	0	0	0	0	0	0	0
5588	52.79191198111	0	0	0	0	0	0	0	0
5592	52.84206421559	0	0	0	0	0	0	0	0
5596	52.89223964493	0	0	0	0	0	0	0	0
5600	52.94243826887	0	0	0	0	0	0	0	0
5604	52.99266008716	0	0	0	0	0	0	0	0
5608	53.04290509952	0	0	0	0	0	0	0	0
5612	53.09317330568	0	0	0	0	0	0	0	0
5616	53.1434647054	0	0	0	0	0	0	0	0
5620	53.1937792984	0	0	0	0	0	0	0	0
5624	53.24411708442	0	0	0	0	0	0	0	0
5628	53.29447806319	0	0	0	0	0	0	0	0
5632	53.34486223445	0	0	0	0	0	0	0	0
5636	53.39526959793	0	0	0	0	0	0	0	0
5640	53.44570015338	0	0	0	0	0	0	0	0
5644	53.49615390053	0	0	0	0	0	0	0	0
5648	53.5466308391	0	0	0	0	0	0	0	0
5652	53.59713096885	0	0	0	0	0	0	0	0
5656	53.6476542895	0	0	0	0	0	0	0	0
5660	53.6982008008	0	0	0	0	0	0	0	0
5664	53.74877050246	0	0	0	0	0	0	0	0
5668	53.79936339424	0	0	0	0	0	0	0	0
5672	53.84997947587	0	0	0	0	0	0	0	0
5676	53.90061874709	0	0	0	0	0	0	0	0
5680	53.95128120762	0	0	0	0	0	0	0	0
5684	54.00196685721	0	0	0	0	0	0	0	0
5688	54.05267569558	0	0	0	0	0	0	0	0
5692	54.10340772249	0	0	0	0	0	0	0	0
5696	54.15416293766	0	0	0	0	0	0	0	0
5700	54.20494134083	0	0	0	0	0	0	0	0
5704	54.25574293173	0	0	0	0	0	0	0	0
5708	54.3065677101	0	0	0	0	0	0	0	0
5712	54.35741567568	0	0	0	0	0	0	0	0
5716	54.4082868282	0	0	0	0	0	0	0	0
5720	54.45918116739	0	0	0	0	0	0	0	0
5724	54.510098693	0	0	0	0	0	0	0	0
5728	54.56103940476	0	0	0	0	0	0	0	0
5732	54.61200330241	0	0	0	0	0	0	0	0
5736	54.66299038568	0	0	0	0	0	0	0	0
5740	54.7140006543	0	0	0	0	0	0	0	0
5744	54.76503410802	0	0	0	0	0	0	0	0
5748	54.81609074656	0	0	0	0	0	0	0	0
5752	54.86717056967	0	0	0	0	0	0	0	0
5756	54.91827357708	0	0	0	0	0	0	0	0
5760	54.96939976852	0	0	0	0	0	0	0	0
5764	55.02054914374	0	0	0	0	0	0	0	0
5768	55.07172170246	0	0	0	0	0	0	0	0
5772	55.12291744442	0	0	0	0	0	0	0	0
5776	55.17413636937	0	0	0	0	0	0	0	0
5780	55.22537847703	0	0	0	0	0	0	0	0
5784	55.27664376714	0	0	0	0	0	0	0	0
5788	55.32793223944	0	0	0	0	0	0	0	0
5792	55.37924389366	0	0	0	0	0	0	0	0
5796	55.43057872954	0	0	0	0	0	0	0	0
5800	55.48193674681	0	0	0	0	0	0	0	0
5804	55.53331794521	0	0	0	0	0	0	0	0
5808	55.58472232448	0	0	0	0	0	0	0	0
5812	55.63614988434	0	0	0	0	0	0	0	0
5816	55.68760062455	0	0	0	0	0	0	0	0
5820	55.73907454483	0	0	0	0	0	0	0	0
5824	55.79057164492	0	0	0	0	0	0	0	0
5828	55.84209192455	0	0	0	0	0	0	0	0
5832	55.89363538346	0	0	0	0	0	0	0	0
5836	55.94520202139	0	0	0	0	0	0	0	0
5840	55.99679183807	0	0	0	0	0	0	0	0
5844	56.04840483324	0	0	0	0	0	0	0	0
5848	56.10004100663	0	0	0	0	0	0	0	0
5852	56.15170035798	0	0	0	0	0	0	0	0
5856	56.20338288703	0	0	0	0	0	0	0	0
5860	56.25508859351	0	0	0	0	0	0	0	0
5864	56.30681747715	0	0	0	0	0	0	0	0
5868	56.3585695377	0	0	0	0	0	0	0	0
5872	56.41034477488	0	0	0	0	0	0	0	0
5876	56.46214318844	0	0	0	0	0	0	0	0
5880	56.51396477811	0	0	0	0	0	0	0	0
5884	56.56580954363	0	0	0	0	0	0	0	0
5888	56.61767748473	0	0	0	0	0	0	0	0
5892	56.66956860114	0	0	0	0	0	0	0	0
5896	56.72148289261	0	0	0	0	0	0	0	0
5900	56.77342035887	0	0	0	0	0	0	0	0
5904	56.82538099966	0	0	0	0	0	0	0	0
5908	56.8773648147	0	0	0	0	0	0	0	0
5912	56.92937180374	0	0	0	0	0	0	0	0
5916	56.98140196651	0	0	0	0	0	0	0	0
5920	57.03345530276	0	0	0	0	0	0	0	0
5924	57.0855318122	0	0	0	0	0	0	0	0
5928	57.13763149459	0	0	0	0	0	0	0	0
5932	57.18975434965	0	0	0	0	0	0	0	0
5936	57.24190037712	0	0	0	0	0	0	0	0
5940	57.29406957674	0	0	0	0	0	0	0	0
5944	57.34626194824	0	0	0	0	0	0	0	0
5948	57.39847749137	0	0	0	0	0	0	0	0
5952	57.45071620584	0	0	0	0	0	0	0	0
5956	57.50297809141	0	0	0	0	0	0	0	0
5960	57.5552631478	0	0	0	0	0	0	0	0
5964	57.60757137476	0	0	0	0	0	0	0	0
5968	57.65990277201	0	0	0	0	0	0	0	0
5972	57.7122573393	0	0	0	0	0	0	0	0
5976	57.76463507636	0	0	0	0	0	0	0	0
5980	57.81703598292	0	0	0	0	0	0	0	0
5984	57.86946005872	0	0	0	0	0	0	0	0
5988	57.92190730351	0	0	0	0	0	0	0	0
5992	57.974377717	0	0	0	0	0	0	0	0
5996	58.02687129894	93	70	12	5	3	2	0	23
6000	58.07938804907	1228	765	259	119	42	26	6	463
6004	58.13192796712	80	48	21	7	2	1	1	32
6008	58.18449105282	77	52	15	6	3	1	0	25
6012	58.23707730592	102	70	16	11	4	0	0	32
6016	58.28968672614	93	55	21	8	4	3	2	38
6020	58.34231931322	73	48	14	7	2	1	1	25
6024	58.39497506691	71	50	9	5	4	1	2	21
6028	58.44765398693	54	30	14	6	2	2	0	24
6032	58.50035607302	84	53	16	11	3	0	0	31
6036	58.55308132492	101	65	20	7	7	2	0	36
6040	58.60582974236	108	67	23	11	5	1	0	41
6044	58.65860132508	88	50	22	9	3	3	0	38
6048	58.71139607282	63	40	14	6	2	0	0	23
6052	58.7642139853	68	51	7	6	2	0	0	17
6056	58.81705506227	101	63	22	11	2	1	1	38
6060	58.86991930346	102	62	26	8	3	2	0	40
6064	58.92280670861	71	46	15	6	1	3	0	25
6068	58.97571727746	88	63	17	4	3	1	0	25
6072	59.02865100973	83	50	23	4	3	2	0	33
6076	59.08160790516	97	66	13	10	5	2	0	31
6080	59.1345879635	92	57	21	7	3	1	2	35
6084	59.18759118447	87	55	16	6	6	3	1	32
6088	59.24061756782	91	59	17	10	2	1	1	32
6092	59.29366711327	80	55	12	7	2	2	1	25
6096	59.34673982057	88	61	16	3	4	3	1	27
6100	59.39983568945	99	64	17	12	4	0	1	35
6104	59.45295471964	111	69	24	12	6	0	0	42
6108	59.50609691089	92	55	18	13	4	1	1	37
6112	59.55926226292	66	41	11	10	3	1	0	25
6116	59.61245077548	82	49	18	9	5	1	0	33
6120	59.66566244829	108	71	22	9	3	3	0	37
6124	59.7188972811	106	69	21	7	6	3	0	37
6128	59.77215527364	91	49	29	9	0	4	0	42
6132	59.82543642564	94	55	21	8	7	1	1	39
6136	59.87874073685	105	70	20	10	4	0	0	35
6140	59.93206820699	84	58	16	5	2	0	1	26
6144	59.98541883581	109	71	17	9	7	3	0	38
6148	60.03879262304	96	67	14	11	3	1	0	29
6152	60.09218956841	72	50	15	2	3	2	0	22
6156	60.14560967167	82	52	19	6	3	2	0	30
6160	60.19905293254	90	61	14	9	4	2	0	29
6164	60.25251935076	120	79	18	13	7	3	0	41
6168	60.30600892608	100	70	13	11	4	1	0	30
6172	60.35952165822	95	57	23	10	3	1	1	38
6176	60.41305754691	81	44	24	7	4	1	0	37
6180	60.46661659191	97	60	22	8	2	3	2	37
6184	60.52019879293	124	80	27	10	3	2	0	44
6188	60.57380414972	108	72	26	6	1	2	1	36
6192	60.62743266202	123	74	32	12	3	2	0	49
6196	60.68108432956	85	54	18	6	6	1	0	31
6200	60.73475915207	88	59	19	6	3	1	0	29
6204	60.78845712929	97	59	23	7	4	1	1	38
6208	60.84217826096	120	66	25	15	11	1	2	54
6212	60.89592254681	140	96	19	16	9	0	0	44
6216	60.94968998658	93	51	21	13	6	1	0	42
6220	61.00348058	84	46	22	8	5	3	0	38
6224	61.05729432681	105	77	13	10	2	3	0	28
6228	61.11113122675	148	97	26	17	7	1	0	51
6232	61.16499127955	137	92	25	11	5	1	1	45
6236	61.21887448495	113	78	15	15	4	1	0	35
6240	61.27278084268	131	84	27	14	3	0	2	47
6244	61.32671035248	87	46	25	8	2	4	2	41
6248	61.38066301408	119	72	22	18	6	1	0	47
6252	61.43463882723	118	81	24	8	4	0	0	37
6256	61.48863779165	111	67	27	8	8	0	0	44
6260	61.54265990708	97	57	21	15	0	2	1	40
6264	61.59670517326	126	79	30	7	7	2	1	47
6268	61.65077358993	98	61	14	17	3	1	1	37
6272	61.70486515682	124	79	22	14	6	3	0	45
6276	61.75897987366	106	62	30	10	0	2	1	44
6280	61.81311774019	96	61	20	8	3	2	0	35
6284	61.86727875615	83	55	14	10	4	0	0	28
6288	61.92146292127	85	53	19	7	2	2	1	32
6292	61.97567023529	120	89	17	6	6	2	0	31
6296	62.02990069794	120	76	22	14	4	1	1	44
6300	62.08415430897	90	54	21	11	2	2	0	36
6304	62.1384310681	96	53	15	16	9	1	1	43
6308	62.19273097508	103	56	29	12	6	0	0	47
6312	62.24705402963	99	58	24	12	4	0	1	41
6316	62.30140023149	120	82	24	8	1	4	0	38
6320	62.35576958041	107	69	16	17	4	0	1	38
6324	62.4101620761	99	54	19	12	9	4	0	45
6328	62.46457771833	94	59	25	8	0	1	0	35
6332	62.5190165068	124	82	21	16	3	1	1	42
6336	62.57347844127	125	90	18	9	4	2	1	35
6340	62.62796352147	102	64	18	14	6	0	0	38
6344	62.68247174713	115	73	26	8	5	1	1	42
6348	62.737003118	89	60	12	13	1	3	0	29
6352	62.79155763379	105	65	25	8	4	1	2	40
6356	62.84613529427	91	57	16	11	4	2	0	34
6360	62.90073609914	123	72	32	11	6	1	1	51
6364	62.95536004816	127	86	25	9	3	3	0	41
6368	63.01000714106	94	70	14	6	2	2	0	24
6372	63.06467737758	94	65	13	11	4	0	1	29
6376	63.11937075745	107	53	24	14	9	5	1	54
6380	63.1740872804	118	80	24	11	1	1	0	38
6384	63.22882694617	81	55	13	8	3	1	0	26
6388	63.28358975451	100	59	26	11	4	0	0	41
6392	63.33837570513	80	50	18	6	5	1	0	30
6396	63.39318479779	92	51	30	8	3	0	0	41
6400	63.44801703221	101	69	12	10	5	4	1	32
6404	63.50287240813	99	63	21	6	3	6	0	36
6408	63.5577509253	81	54	14	8	4	1	0	27
6412	63.61265258343	68	52	12	4	0	0	0	16
6416	63.66757738227	84	61	11	8	3	1	0	23
6420	63.72252532156	89	53	24	4	3	2	1	36
6424	63.77749640103	73	42	19	5	3	4	0	31
6428	63.83249062041	76	40	18	11	2	3	1	36
6432	63.88750797945	87	59	16	9	3	0	0	28
6436	63.94254847787	86	54	18	8	4	2	0	32
6440	63.99761211542	85	53	18	10	3	1	0	32
6444	64.05269889183	86	61	12	7	3	2	0	25
6448	64.10780880683	77	45	22	6	1	2	1	32
6452	64.16294186017	73	43	13	11	6	0	0	30
6456	64.21809805157	59	34	14	6	1	2	1	25
6460	64.27327738077	77	40	22	8	3	2	1	37
6464	64.32847984751	89	56	20	7	2	3	1	33
6468	64.38370545153	89	49	23	12	2	1	0	40
6472	64.43895419256	64	40	13	8	1	0	0	24
6476	64.49422607033	70	34	21	9	3	1	1	36
6480	64.54952108459	66	37	16	7	3	1	1	29
6484	64.60483923506	66	44	9	6	2	3	0	22
6488	64.66018052148	71	46	12	8	1	3	1	25
6492	64.7155449436	58	30	11	9	6	2	0	28
6496	64.77093250114	74	47	15	8	2	2	0	27
6500	64.82634319384	77	40	15	12	3	3	1	37
6504	64.88177702144	73	45	15	8	4	1	0	28
6508	64.93723398367	101	63	16	10	8	1	3	38
6512	64.99271408027	72	44	17	5	4	1	1	28
6516	65.04821731097	62	39	13	6	3	0	1	23
6520	65.10374367551	65	45	9	8	3	0	0	20
6524	65.15929317363	62	37	14	5	3	2	0	25
6528	65.21486580506	65	32	18	11	2	2	0	33
6532	65.27046156954	66	33	14	11	5	2	0	33
6536	65.3260804668	81	52	17	10	1	0	0	29
6540	65.38172249658	76	43	20	6	5	2	0	33
6544	65.43738765862	56	39	9	4	4	0	0	17
6548	65.49307595264	74	48	16	6	2	1	0	26
6552	65.54878737839	77	50	14	10	1	2	0	27
6556	65.60452193561	70	43	13	7	4	3	0	27
6560	65.66027962402	83	39	21	14	6	2	1	44
6564	65.71606044337	52	33	11	5	1	2	0	19
6568	65.77186439338	71	39	12	8	6	3	2	32
6572	65.8276914738	72	47	17	2	4	1	0	25
6576	65.88354168436	70	36	22	8	3	0	0	34
6580	65.9394150248	60	40	11	4	4	0	1	20
6584	65.99531149486	73	40	14	13	4	1	1	33
6588	66.05123109426	70	46	9	9	5	0	1	24
6592	66.10717382274	66	40	13	8	3	2	0	26
6596	66.16313968005	66	39	15	7	3	1	1	27
6600	66.21912866591	80	46	20	9	4	1	0	34
6604	66.27514078007	66	44	10	8	1	2	0	22
6608	66.33117602225	80	46	18	10	3	3	0	34
6612	66.38723439219	69	41	15	8	2	1	1	28
6616	66.44331588964	95	51	31	6	3	1	2	44
6620	66.49942051432	86	55	12	8	8	3	0	31
6624	66.55554826597	107	59	25	15	5	1	0	48
6628	66.61169914433	80	43	26	6	2	2	1	37
6632	66.66787314913	82	44	20	14	3	1	0	38
6636	66.72407028011	102	65	21	11	1	4	0	37
6640	66.780290537	95	63	19	10	1	1	1	32
6644	66.83653391955	98	62	20	8	5	2	0	36
6648	66.89280042748	83	56	18	5	1	3	0	27
6652	66.94909006053	98	59	26	9	3	1	0	39
6656	67.00540281844	94	55	24	7	4	3	1	39
6660	67.06173870094	103	66	24	10	2	1	0	37
6664	67.11809770777	92	49	23	8	5	4	3	43
6668	67.17447983867	83	53	22	2	5	0	1	30
6672	67.23088509336	73	43	15	10	3	1	1	30
6676	67.2873134716	97	60	19	12	2	3	1	37
6680	67.3437649731	63	39	13	7	2	1	1	24
6684	67.40023959762	70	44	15	7	1	2	1	26
6688	67.45673734488	79	44	17	8	3	4	2	35
6692	67.51325821462	82	44	19	10	4	4	0	38
6696	67.56980220657	86	55	23	5	1	1	0	31
6700	67.62636932048	65	42	10	6	4	1	1	23
6704	67.68295955607	66	37	16	6	3	3	1	29
6708	67.73957291308	73	37	21	9	2	3	0	36
6712	67.79620939126	87	56	18	8	2	1	0	31
6716	67.85286899033	86	51	14	11	4	2	2	35
6720	67.90955171003	88	54	16	10	5	1	0	34
6724	67.96625755009	73	49	9	8	4	3	0	24
6728	68.02298651026	79	42	20	7	6	2	1	37
6732	68.07973859027	82	43	20	7	7	1	3	39
6736	68.13651378985	82	45	15	13	4	5	0	37
6740	68.19331210874	87	58	18	7	2	2	0	29
6744	68.25013354667	71	37	20	6	4	3	1	34
6748	68.30697810339	80	41	21	11	3	0	3	39
6752	68.36384577862	84	52	20	8	2	2	0	32
6756	68.42073657211	75	46	15	8	2	3	0	29
6760	68.47765048358	79	46	22	6	3	0	1	33
6764	68.53458751278	67	44	8	8	5	1	0	23
6768	68.59154765944	82	46	21	9	3	2	0	36
6772	68.6485309233	75	49	18	4	2	2	0	26
6776	68.70553730408	75	38	24	9	3	1	0	37
6780	68.76256680154	60	41	13	3	2	0	1	19
6784	68.8196194154	98	59	21	10	6	2	0	39
6788	68.87669514539	94	61	21	5	4	3	0	33
6792	68.93379399127	81	43	22	8	6	0	1	38
6796	68.99091595275	78	49	19	6	2	0	2	29
6800	69.04806102958	85	52	18	7	5	2	0	33
6804	69.10522922149	95	55	24	9	6	0	0	40
6808	69.16242052823	93	59	18	9	1	3	1	34
6812	69.21963494951	67	47	9	6	2	3	0	20
6816	69.27687248509	84	43	22	11	5	1	2	41
6820	69.33413313469	88	53	20	6	8	1	0	35
6824	69.39141689805	87	45	23	12	4	2	1	42
6828	69.44872377491	80	44	13	16	4	2	1	36
6832	69.506053765	101	65	22	8	2	4	0	36
6836	69.56340686807	94	38	27	13	13	1	0	56
6840	69.62078308383	115	60	27	16	8	1	2	55
6844	69.67818241204	95	48	28	10	4	2	3	47
6848	69.73560485243	114	55	31	16	9	3	0	59
6852	69.79305040472	116	49	39	17	8	2	1	67
6856	69.85051906867	145	77	22	31	9	4	2	68
6860	69.908010844	152	81	37	22	5	3	3	71
6864	69.96552573045	160	75	29	22	18	12	2	85
6868	70.02306372775	207	86	44	41	26	6	1	121
6872	70.08062483565	193	81	49	33	18	8	2	112
6876	70.13820905387	196	77	59	32	15	9	2	119
6880	70.19581638215	194	71	62	30	13	9	7	123
6884	70.25344682024	221	76	65	42	21	9	6	145
6888	70.31110036786	252	99	82	43	13	10	5	153
6892	70.36877702475	300	120	88	48	25	9	6	180
6896	70.42647679064	268	98	80	53	22	10	4	170
6900	70.48419966528	271	88	90	49	29	7	5	183
6904	70.5419456484	270	100	68	65	30	3	3	170
6908	70.59971473973	261	83	90	47	30	9	1	178
6912	70.657506939	329	134	100	50	27	9	5	195
6916	70.71532224597	295	116	97	42	22	12	4	179
6920	70.77316066035	286	105	68	68	27	11	6	181
6924	70.83102218189	295	117	85	46	34	8	2	178
6928	70.88890681033	276	111	71	48	26	11	5	165
6932	70.94681454539	274	99	76	49	23	16	7	175
6936	71.00474538682	259	103	81	39	21	11	2	156
6940	71.06269933435	230	88	56	54	19	8	3	142
6944	71.12067638771	246	83	70	53	24	11	5	163
6948	71.17867654665	237	95	71	45	14	6	3	142
6952	71.23669981089	244	90	73	46	28	5	2	154
6956	71.29474618017	217	84	58	33	23	15	4	133
6960	71.35281565424	208	83	59	28	24	4	7	125
6964	71.41090823282	205	77	69	35	14	7	2	128
6968	71.46902391565	213	86	52	41	24	8	2	127
6972	71.52716270247	203	92	48	42	16	1	1	111
6976	71.58532459301	240	119	64	33	11	9	1	121
6980	71.64350958701	273	122	68	40	29	9	3	151
6984	71.7017176842	298	155	78	36	14	11	4	143
6988	71.75994888432	359	196	95	35	30	3	0	163
6992	71.81820318711	302	182	71	29	12	3	4	120
6996	71.8764805923	339	193	84	37	17	7	1	146
7000	71.93478109963	264	126	60	50	14	5	5	138
7004	71.99310470883	271	129	60	53	17	9	0	142
7008	72.05145141964	224	99	64	33	16	8	3	125
7012	72.10982123179	202	82	51	45	16	5	1	120
7016	72.16821414502	235	114	55	45	13	3	3	121
7020	72.22663015907	239	88	67	53	14	9	5	151
7024	72.28506927368	252	90	67	48	23	16	8	162
7028	72.34353148857	247	100	69	46	18	8	3	147
7032	72.40201680348	245	87	68	42	28	13	4	158
7036	72.46052521816	325	136	82	51	39	13	4	189
7040	72.51905673233	307	116	71	59	37	17	2	191
7044	72.57761134573	329	128	91	62	32	13	1	201
7048	72.63618905809	364	135	100	80	32	16	1	229
7052	72.69478986916	323	108	100	63	33	9	6	215
7056	72.75341377867	419	145	122	80	36	24	8	274
7060	72.81206078636	389	139	128	62	35	20	3	250
7064	72.87073089195	396	138	119	67	45	14	8	258
7068	72.92942409519	377	137	101	65	50	13	9	240
7072	72.98814039581	395	140	111	76	39	22	5	255
7076	73.04687979355	397	145	123	66	39	16	6	252
7080	73.10564228815	353	125	107	58	40	15	5	228
7084	73.16442787933	302	102	93	56	30	13	7	200
7088	73.22323656684	326	121	92	59	32	11	7	205
7092	73.28206835041	253	104	62	45	21	13	5	149
7096	73.34092322977	256	106	77	41	20	6	4	150
7100	73.39980120467	222	104	59	30	17	9	0	118
7104	73.45870227484	217	94	46	42	25	7	1	123
7108	73.51762644001	195	87	57	26	15	7	3	108
7112	73.57657369992	193	74	53	34	23	6	3	119
7116	73.6355440543	151	66	41	21	13	4	2	85
7120	73.6945375029	168	77	36	24	16	10	3	91
7124	73.75355404545	141	77	31	13	14	4	1	64
7128	73.81259368168	138	69	31	20	9	7	2	69
7132	73.87165641132	161	82	42	20	7	6	3	79
7136	73.93074223413	112	62	15	16	12	3	2	50
7140	73.98985114982	132	59	31	25	9	4	4	73
7144	74.04898315814	121	55	32	19	9	5	1	66
7148	74.10813825882	133	73	29	20	7	3	1	60
7152	74.1673164516	130	66	32	20	6	3	1	64
7156	74.22651773622	111	60	18	19	8	4	0	51
7160	74.2857421124	122	70	30	14	6	1	1	52
7164	74.34498957989	131	74	34	16	4	1	0	57
7168	74.40426013842	141	80	32	15	4	4	4	61
7172	74.46355378773	116	46	45	15	4	2	3	70
7176	74.52287052755	124	67	30	15	7	4	1	57
7180	74.58221035762	136	66	32	16	16	3	3	70
7184	74.64157327768	148	71	40	19	8	5	3	77
7188	74.70095928745	147	82	37	15	7	4	2	65
7192	74.76036838668	148	74	34	21	11	4	1	74
7196	74.81980057511	135	76	36	13	4	2	2	59
7200	74.87925585246	109	62	24	14	6	2	1	47
7204	74.93873421847	121	55	31	13	11	5	4	66
7208	74.99823567289	139	84	31	13	5	5	1	55
7212	75.05776021544	127	73	37	9	5	2	1	54
7216	75.11730784586	125	66	25	21	6	5	2	59
7220	75.17687856389	118	59	35	12	6	2	3	59
7224	75.23647236926	117	75	22	12	5	0	3	42
7228	75.29608926171	117	80	22	10	4	1	0	37
7232	75.35572924097	109	63	24	14	5	2	1	46
7236	75.41539230679	125	69	34	16	3	2	0	56
7240	75.47507845889	100	60	25	7	2	4	2	40
7244	75.53478769701	128	76	25	15	8	4	0	52
7248	75.59452002089	105	65	24	12	2	1	0	40
7252	75.65427543026	133	82	33	12	3	2	1	51
7256	75.71405392486	119	73	27	9	5	3	2	46
7260	75.77385550443	102	69	17	7	5	2	1	33
7264	75.83368016869	98	56	24	11	1	4	2	42
7268	75.8935279174	110	66	16	20	4	1	2	44
7272	75.95339875028	119	78	28	8	3	1	0	41
7276	76.01329266706	102	69	20	4	7	1	1	33
7280	76.07320966749	112	72	19	6	6	5	2	40
7284	76.1331497513	110	74	22	8	5	1	0	36
7288	76.19311291822	100	56	23	9	6	3	1	44
7292	76.253099168	114	68	27	11	4	1	2	46
7296	76.31310850036	103	58	25	11	4	3	1	45
7300	76.37314091505	110	72	21	11	3	2	1	38
7304	76.4331964118	115	70	27	14	4	0	0	45
7308	76.49327499034	98	55	25	12	4	1	1	43
7312	76.55337665041	111	77	18	12	2	1	1	34
7316	76.61350139174	116	67	31	11	5	1	1	49
7320	76.67364921408	111	75	22	4	5	2	2	36
7324	76.73382011716	120	87	18	5	6	3	1	33
7328	76.79401410071	124	82	28	8	3	3	0	42
7332	76.85423116447	123	83	22	10	4	1	1	40
7336	76.91447130818	107	72	22	7	3	3	0	35
7340	76.97473453157	93	59	23	7	4	0	0	34
7344	77.03502083437	106	66	25	5	5	3	0	40
7348	77.09533021633	121	87	18	9	3	1	1	34
7352	77.15566267718	119	81	21	9	4	1	2	38
7356	77.21601821665	113	74	21	13	1	0	4	39
7360	77.27639683448	115	67	34	8	5	1	0	48
7364	77.33679853041	110	69	23	13	2	2	1	41
7368	77.39722330417	126	83	26	8	6	2	1	43
7372	77.4576711555	106	66	21	13	4	2	0	40
7376	77.51814208413	131	86	26	13	3	1	0	45
7380	77.5786360898	101	68	17	7	7	1	0	33
7384	77.63915317224	148	96	23	16	8	2	0	52
7388	77.6996933312	135	84	32	14	1	2	2	51
7392	77.7602565664	115	75	22	10	4	1	1	40
7396	77.82084287759	150	95	28	20	3	1	0	55
7400	77.88145226449	139	96	21	17	3	1	1	43
7404	77.94208472685	125	84	20	15	1	3	1	41
7408	78.0027402644	142	106	22	10	3	1	0	36
7412	78.06341887687	136	91	24	9	5	5	1	45
7416	78.12412056401	146	97	29	13	5	2	0	49
7420	78.18484532554	135	95	25	9	3	1	0	40
7424	78.24559316121	153	105	22	17	5	2	2	48
7428	78.30636407074	120	83	22	10	4	0	1	37
7432	78.36715805389	135	86	25	13	6	3	1	49
7436	78.42797511037	143	91	28	19	3	0	1	52
7440	78.48881523992	161	111	27	13	7	0	1	50
7444	78.5496784423	149	106	26	11	3	0	2	43
7448	78.61056471721	162	110	39	6	3	3	0	52
7452	78.67147406442	142	96	21	16	6	2	0	46
7456	78.73240648364	155	103	31	13	7	0	1	52
7460	78.79336197462	141	92	27	16	3	2	0	49
7464	78.85434053709	135	94	20	12	6	2	1	41
7468	78.91534217078	125	84	27	9	2	3	0	41
7472	78.97636687544	146	94	30	12	7	0	2	52
7476	79.0374146508	109	77	13	13	6	0	0	32
7480	79.09848549659	138	94	26	11	4	0	2	44
7484	79.15957941256	124	83	22	10	6	2	0	41
7488	79.22069639843	151	100	32	10	3	4	2	51
7492	79.28183645394	127	79	21	16	5	3	2	48
7496	79.34299957883	131	95	25	5	3	0	3	36
7500	79.40418577283	134	92	27	9	5	0	1	42
7504	79.46539503569	126	84	26	9	4	2	0	42
7508	79.52662736713	155	102	31	16	3	3	0	53
7512	79.58788276689	129	97	22	9	1	0	0	32
7516	79.6491612347	155	112	23	9	10	0	0	43
7520	79.71046277031	121	85	21	10	2	2	1	36
7524	79.77178737345	122	79	19	14	3	4	2	43
7528	79.83313504385	111	74	27	7	1	1	1	37
7532	79.89450578125	126	76	37	7	3	2	1	50
7536	79.95589958539	131	85	28	10	6	1	1	46
7540	80.017316456	139	93	32	6	3	3	1	46
7544	80.07875639282	129	85	31	8	4	0	0	44
7548	80.14021939558	138	101	20	11	3	1	1	37
7552	80.20170546402	137	100	21	9	2	2	2	37
7556	80.26321459788	126	87	24	10	4	1	0	39
7560	80.32474679689	126	84	26	10	2	3	0	42
7564	80.38630206078	128	80	33	12	2	0	1	48
7568	80.4478803893	121	74	22	21	4	0	0	47
7572	80.50948178217	112	76	22	9	3	2	0	36
7576	80.57110623914	125	76	28	15	4	2	0	49
7580	80.63275375994	123	79	25	9	6	3	1	44
7584	80.6944243443	120	72	25	17	1	2	0	48
7588	80.75611799197	110	73	21	10	5	0	1	37
7592	80.81783470267	125	87	27	7	2	1	1	38
7596	80.87957447614	124	80	27	8	6	3	0	44
7600	80.94133731213	108	75	14	11	3	3	1	33
7604	81.00312321036	98	71	14	6	5	2	0	27
7608	81.06493217057	91	51	22	12	3	2	1	40
7612	81.1267641925	95	64	19	9	1	1	0	31
7616	81.18861927588	94	60	19	11	2	1	1	34
7620	81.25049742044	93	59	20	9	2	2	0	34
7624	81.31239862594	82	51	18	7	4	0	1	31
7628	81.37432289209	93	53	21	11	2	3	1	40
7632	81.43627021863	93	52	28	5	5	0	2	41
7636	81.49824060531	94	63	20	4	6	1	0	31
7640	81.56023405185	89	52	26	8	2	0	0	37
7644	81.622250558	72	43	12	8	6	1	2	29
7648	81.68429012349	75	44	18	9	1	1	2	31
7652	81.74635274805	81	43	17	13	6	2	0	38
7656	81.80843843142	82	55	13	11	1	1	0	27
7660	81.87054717334	87	54	23	5	3	0	2	33
7664	81.93267897354	76	38	20	10	4	3	0	38
7668	81.99483383176	89	52	24	7	4	0	2	37
7672	82.05701174773	85	61	14	6	1	2	0	24
7676	82.11921272119	72	47	11	9	3	1	1	25
7680	82.18143675187	81	45	18	16	1	1	0	36
7684	82.24368383952	80	45	17	11	4	2	1	35
7688	82.30595398386	78	46	12	11	6	1	1	32
7692	82.36824718464	76	42	21	8	1	1	1	34
7696	82.43056344158	76	41	21	8	5	0	1	35
7700	82.49290275443	87	57	18	9	3	0	0	30
7704	82.55526512292	97	49	31	10	4	1	0	48
7708	82.61765054678	94	54	17	14	5	3	1	40
7712	82.68005902576	90	54	23	9	3	0	1	36
7716	82.74249055958	99	63	23	8	3	1	1	36
7720	82.80494514799	99	63	22	9	2	3	0	36
7724	82.86742279072	114	75	22	8	3	5	1	39
7728	82.9299234875	92	70	16	6	0	0	0	22
7732	82.99244723807	90	50	27	9	4	0	0	40
7736	83.05499404217	110	76	16	12	4	1	0	34
7740	83.11756389953	90	57	16	9	2	5	0	33
7744	83.18015680989	98	60	23	9	4	1	1	38
7748	83.24277277298	94	56	20	10	5	0	2	38
7752	83.30541178855	71	34	22	8	5	2	0	37
7756	83.36807385632	76	49	18	6	2	1	0	27
7760	83.43075897603	87	54	17	9	4	2	0	33
7764	83.49346714741	97	61	16	8	8	2	2	36
7768	83.55619837021	82	48	20	9	2	2	1	34
7772	83.61895264416	65	38	17	8	1	0	0	27
7776	83.681729969	89	52	21	10	4	1	1	37
7780	83.74453034445	88	50	19	10	6	2	1	38
7784	83.80735377026	83	60	10	6	4	0	1	23
7788	83.87020024617	102	51	28	15	5	2	1	51
7792	83.9330697719	85	50	23	7	2	2	0	35
7796	83.99596234719	88	53	22	8	2	2	0	35
7800	84.05887797179	90	53	12	15	5	4	1	37
7804	84.12181664542	87	63	11	6	4	1	2	24
7808	84.18477836782	78	38	21	14	3	2	0	40
7812	84.24776313873	87	52	23	8	2	2	0	35
7816	84.31077095788	71	42	9	11	4	5	0	29
7820	84.37380182501	88	53	22	6	5	1	1	35
7824	84.43685573985	86	43	23	12	3	3	1	43
7828	84.49993270214	78	51	15	11	0	1	0	27
7832	84.56303271162	72	39	16	8	5	1	0	33
7836	84.62615576803	72	41	14	10	3	3	1	31
7840	84.68930187109	93	52	21	14	3	1	2	41
7844	84.75247102054	78	37	26	9	5	1	0	41
7848	84.81566321612	78	44	19	7	5	2	1	34
7852	84.87887845757	78	55	9	8	1	4	0	23
7856	84.94211674462	76	46	15	9	3	1	2	30
7860	85.005378077	76	42	18	11	4	0	1	34
7864	85.06866245446	62	30	22	3	5	2	0	32
7868	85.13196987673	83	51	19	10	1	1	1	32
7872	85.19530034354	78	54	10	8	4	2	0	24
7876	85.25865385463	86	63	8	9	3	3	0	23
7880	85.32203040973	70	39	19	4	4	1	2	31
7884	85.38543000859	63	35	17	6	2	3	0	28
7888	85.44885265093	84	52	18	8	4	1	0	32
7892	85.5122983365	63	41	16	3	0	1	2	22
7896	85.57576706503	82	47	17	14	3	1	0	35
7900	85.63925883625	89	60	17	2	7	2	0	29
7904	85.7027736499	76	39	23	8	4	1	0	37
7908	85.76631150572	83	45	20	10	4	2	2	38
7912	85.82987240344	79	43	23	5	3	3	1	36
7916	85.8934563428	62	38	6	10	4	2	2	24
7920	85.95706332354	76	34	25	8	5	3	1	42
7924	86.02069334538	71	39	19	6	3	3	1	32
7928	86.08434640807	65	43	13	4	5	0	0	22
7932	86.14802251134	78	40	19	8	6	1	0	38
7936	86.21172165493	88	54	17	11	1	2	2	34
7940	86.27544383857	79	43	18	9	7	2	0	36
7944	86.33918906199	82	41	26	6	5	3	1	41
7948	86.40295732495	77	44	21	5	3	0	2	33
7952	86.46674862716	81	43	18	13	6	0	1	38
7956	86.53056296837	91	52	19	16	2	1	0	39
7960	86.59440034831	89	52	21	10	3	2	1	37
7964	86.65826076672	82	43	22	5	8	3	1	39
7968	86.72214422334	80	43	22	8	4	0	0	37
7972	86.78605071789	94	50	23	17	2	1	0	44
7976	86.84998025012	86	39	26	11	5	4	1	47
7980	86.91393281976	85	44	16	15	4	3	2	41
7984	86.97790842654	112	52	34	12	12	1	1	60
7988	87.04190707021	99	44	27	19	7	1	1	55
7992	87.1059287505	115	58	32	14	6	2	1	57
7996	87.16997346714	98	47	21	15	8	6	0	51
[truncated: 8,000 more rows]
