# Supplementary material for: Polypeptide formation in clusters of β-alanine amino acids by single ion impact
Source: Nat Commun. 2020 Jul 30;11:3818. doi: 10.1038/s41467-020-17653-z (PMC7393107; doi:10.1038/s41467-020-17653-z)
Supplement: Supplementary file 3 — Source Data [file 41467_2020_17653_MOESM3_ESM.zip › Fig4_FigS1.txt]

0	-0.2641116959964	20	17	2	0	1	0	0	3
4	-0.2658367874233	27	23	3	1	0	0	0	4
8	-0.2675367683517	37	33	3	0	0	0	1	4
12	-0.2692116394586	19	16	2	1	0	0	0	3
16	-0.2708614014205	19	16	2	0	0	1	0	3
20	-0.2724860549144	26	20	5	0	0	1	0	6
24	-0.274085600617	28	26	2	0	0	0	0	2
28	-0.2756600392051	14	13	0	0	1	0	0	1
32	-0.2772093713553	29	27	2	0	0	0	0	2
36	-0.2787335977446	20	18	1	1	0	0	0	2
40	-0.2802327190496	21	16	4	1	0	0	0	5
44	-0.2817067359472	21	19	2	0	0	0	0	2
48	-0.2831556491141	35	31	3	1	0	0	0	4
52	-0.284579459227	20	19	1	0	0	0	0	1
56	-0.2859781669628	26	23	2	1	0	0	0	3
60	-0.2873517729982	32	26	4	1	1	0	0	6
64	-0.28870027801	30	25	2	2	0	0	0	5
68	-0.2900236826749	28	24	3	1	0	0	0	4
72	-0.2913219876698	24	20	3	1	0	0	0	4
76	-0.2925951936714	38	33	3	2	0	0	0	5
80	-0.2938433013564	24	18	4	2	0	0	0	6
84	-0.2950663114016	30	26	1	3	0	0	0	4
88	-0.2962642244839	27	22	3	1	1	0	0	5
92	-0.2974370412799	37	32	4	1	0	0	0	5
96	-0.2985847624664	22	20	1	0	0	1	0	2
100	-0.2997073887203	19	15	4	0	0	0	0	4
104	-0.3008049207182	26	22	4	0	0	0	0	4
108	-0.301877359137	34	30	3	0	1	0	0	4
112	-0.3029247046534	29	24	4	1	0	0	0	5
116	-0.3039469579442	34	32	2	0	0	0	0	2
120	-0.3049441196862	22	19	2	1	0	0	0	3
124	-0.305916190556	22	19	2	1	0	0	0	3
128	-0.3068631712306	27	22	4	0	0	0	1	5
132	-0.3077850623866	24	23	1	0	0	0	0	1
136	-0.3086818647009	22	18	3	1	0	0	0	4
140	-0.3095535788502	24	22	2	0	0	0	0	2
144	-0.3104002055112	22	19	3	0	0	0	0	3
148	-0.3112217453608	27	22	3	1	0	0	0	5
152	-0.3120181990757	20	16	3	1	0	0	0	4
156	-0.3127895673327	19	15	2	1	0	0	0	4
160	-0.3135358508085	23	22	0	1	0	0	0	1
164	-0.31425705018	27	24	1	1	1	0	0	3
168	-0.3149531661238	29	28	1	0	0	0	0	1
172	-0.3156241993168	25	21	3	1	0	0	0	4
176	-0.3162701504358	30	18	6	2	2	2	0	12
180	-0.3168910201574	25	22	2	0	0	1	0	3
184	-0.3174868091585	19	16	2	1	0	0	0	3
188	-0.3180575181158	27	24	1	1	0	0	1	3
192	-0.3186031477062	31	25	4	2	0	0	0	6
196	-0.3191236986063	36	33	2	0	1	0	0	3
200	-0.319619171493	24	21	1	1	0	1	0	3
204	-0.320089567043	22	21	0	0	1	0	0	1
208	-0.3205348859331	28	27	1	0	0	0	0	1
212	-0.32095512884	32	28	4	0	0	0	0	4
216	-0.3213502964405	37	31	4	2	0	0	0	6
220	-0.3217203894115	39	35	0	3	0	0	0	4
224	-0.3220654084296	29	24	2	2	1	0	0	5
228	-0.3223853541716	30	24	3	2	1	0	0	6
232	-0.3226802273144	33	30	3	0	0	0	0	3
236	-0.3229500285346	28	26	1	0	1	0	0	2
240	-0.3231947585091	28	23	2	3	0	0	0	5
244	-0.3234144179146	31	28	2	1	0	0	0	3
248	-0.3236090074278	42	37	4	1	0	0	0	5
252	-0.3237785277256	35	33	2	0	0	0	0	2
256	-0.3239229794848	35	33	2	0	0	0	0	2
260	-0.324042363382	25	25	0	0	0	0	0	0
264	-0.324136680094	27	22	3	1	1	0	0	5
268	-0.3242059302978	30	28	2	0	0	0	0	2
272	-0.3242501146699	26	22	3	0	0	0	1	4
276	-0.3242692338871	27	20	6	1	0	0	0	7
280	-0.3242632886263	34	32	1	1	0	0	0	2
284	-0.3242322795642	37	33	1	3	0	0	0	4
288	-0.3241762073776	31	29	1	0	1	0	0	2
292	-0.3240950727433	28	22	4	1	0	1	0	6
296	-0.3239888763379	22	20	1	0	0	0	0	2
300	-0.3238576188384	29	24	5	0	0	0	0	5
304	-0.3237013009214	20	18	2	0	0	0	0	2
308	-0.3235199232637	17	14	3	0	0	0	0	3
312	-0.3233134865421	35	29	4	1	0	1	0	6
316	-0.3230819914334	33	30	2	0	1	0	0	3
320	-0.3228254386143	26	24	1	1	0	0	0	2
324	-0.3225438287616	28	27	1	0	0	0	0	1
328	-0.322237162552	34	30	3	1	0	0	0	4
332	-0.3219054406625	43	39	2	2	0	0	0	4
336	-0.3215486637696	35	32	2	1	0	0	0	3
340	-0.3211668325502	25	22	2	1	0	0	0	3
344	-0.3207599476811	26	23	2	1	0	0	0	3
348	-0.3203280098389	30	26	2	1	0	1	0	4
352	-0.3198710197006	33	28	3	1	1	0	0	5
356	-0.3193889779428	30	26	2	2	0	0	0	4
360	-0.3188818852424	29	21	5	2	1	0	0	8
364	-0.318349742276	28	23	2	3	0	0	0	5
368	-0.3177925497206	39	33	3	2	1	0	0	6
372	-0.3172103082527	33	26	6	0	0	1	0	7
376	-0.3166030185493	33	31	2	0	0	0	0	2
380	-0.315970681287	25	20	4	1	0	0	0	5
384	-0.3153132971427	41	32	7	2	0	0	0	9
388	-0.3146308667931	31	26	4	1	0	0	0	5
392	-0.313923390915	22	19	3	0	0	0	0	3
396	-0.3131908701851	26	21	2	2	0	0	0	5
400	-0.3124333052802	25	22	2	0	0	1	0	3
404	-0.3116506968772	24	19	4	0	1	0	0	5
408	-0.3108430456527	24	17	3	3	0	0	0	7
412	-0.3100103522835	34	26	4	3	1	0	0	8
416	-0.3091526174465	33	26	6	1	0	0	0	7
420	-0.3082698418183	22	20	2	0	0	0	0	2
424	-0.3073620260757	21	16	4	0	1	0	0	5
428	-0.3064291708956	12	11	0	1	0	0	0	1
432	-0.3054712769546	24	20	3	1	0	0	0	4
436	-0.3044883449296	34	29	4	1	0	0	0	5
440	-0.3034803754973	35	31	1	3	0	0	0	4
444	-0.3024473693345	23	19	2	1	0	1	0	4
448	-0.301389327118	25	20	3	2	0	0	0	5
452	-0.3003062495245	35	32	2	1	0	0	0	3
456	-0.2991981372307	20	17	1	1	1	0	0	3
460	-0.2980649909136	27	22	3	2	0	0	0	5
464	-0.2969068112498	28	26	1	1	0	0	0	2
468	-0.295723598916	32	29	3	0	0	0	0	3
472	-0.2945153545892	27	22	5	0	0	0	0	5
476	-0.293282078946	21	19	1	1	0	0	0	2
480	-0.2920237726632	30	29	1	0	0	0	0	1
484	-0.2907404364176	18	15	3	0	0	0	0	3
488	-0.289432070886	25	19	5	0	1	0	0	6
492	-0.288098676745	27	24	2	1	0	0	0	3
496	-0.2867402546716	22	18	4	0	0	0	0	4
500	-0.2853568053424	37	36	1	0	0	0	0	1
504	-0.2839483294343	22	21	1	0	0	0	0	1
508	-0.2825148276239	25	21	3	1	0	0	0	4
512	-0.2810563005881	21	20	0	1	0	0	0	1
516	-0.2795727490037	31	26	3	2	0	0	0	5
520	-0.2780641735474	35	28	5	1	0	1	0	7
524	-0.2765305748959	35	28	4	2	1	0	0	7
528	-0.2749719537261	24	18	5	1	0	0	0	6
532	-0.2733883107147	18	16	1	0	1	0	0	2
536	-0.2717796465385	30	29	1	0	0	0	0	1
540	-0.2701459618743	22	19	3	0	0	0	0	3
544	-0.2684872573988	26	22	3	1	0	0	0	4
548	-0.2668035337888	26	21	2	3	0	0	0	5
552	-0.265094791721	29	25	2	1	1	0	0	4
556	-0.2633610318723	24	21	2	0	0	1	0	3
560	-0.2616022549194	20	18	2	0	0	0	0	2
564	-0.259818461539	29	25	4	0	0	0	0	4
568	-0.258009652408	18	12	3	3	0	0	0	6
572	-0.2561758282031	33	24	7	1	1	0	0	9
576	-0.2543169896011	25	20	3	2	0	0	0	5
580	-0.2524331372788	34	29	3	2	0	0	0	5
584	-0.2505242719129	21	18	2	0	1	0	0	3
588	-0.2485903941801	20	17	2	0	1	0	0	3
592	-0.2466315047573	23	17	2	1	1	0	0	6
596	-0.2446476043213	32	27	5	0	0	0	0	5
600	-0.2426386935487	37	28	8	1	0	0	0	9
604	-0.2406047731164	40	32	6	1	1	0	0	8
608	-0.2385458437012	26	21	3	1	1	0	0	5
612	-0.2364619059797	25	21	3	1	0	0	0	4
616	-0.2343529606289	25	21	4	0	0	0	0	4
620	-0.2322190083254	34	31	2	1	0	0	0	3
624	-0.230060049746	30	25	3	1	0	0	1	5
628	-0.2278760855675	17	14	1	0	1	0	0	3
632	-0.2256671164666	23	19	4	0	0	0	0	4
636	-0.2234331431202	29	25	2	2	0	0	0	4
640	-0.2211741662049	32	27	1	2	1	0	0	5
644	-0.2188901863977	28	25	3	0	0	0	0	3
648	-0.2165812043751	22	17	5	0	0	0	0	5
652	-0.2142472208141	33	27	4	2	0	0	0	6
656	-0.2118882363913	21	20	1	0	0	0	0	1
660	-0.2095042517836	29	25	3	1	0	0	0	4
664	-0.2070952676677	21	16	5	0	0	0	0	5
668	-0.2046612847203	30	26	3	0	1	0	0	4
672	-0.2022023036184	24	20	3	0	0	1	0	4
676	-0.1997183250385	28	25	3	0	0	0	0	3
680	-0.1972093496575	32	26	4	1	1	0	0	6
684	-0.1946753781522	34	31	3	0	0	0	0	3
688	-0.1921164111993	26	22	4	0	0	0	0	4
692	-0.1895324494757	31	27	4	0	0	0	0	4
696	-0.1869234936579	26	20	4	1	1	0	0	6
700	-0.184289544423	20	16	4	0	0	0	0	4
704	-0.1816306024475	21	16	3	1	0	0	0	5
708	-0.1789466684083	33	29	2	2	0	0	0	4
712	-0.1762377429821	25	21	2	1	1	0	0	4
716	-0.1735038268458	27	20	6	0	0	0	1	7
720	-0.1707449206761	33	30	2	0	0	1	0	3
724	-0.1679610251497	22	18	4	0	0	0	0	4
728	-0.1651521409434	32	27	3	2	0	0	0	5
732	-0.162318268734	27	26	1	0	0	0	0	1
736	-0.1594594091983	31	28	3	0	0	0	0	3
740	-0.156575563013	19	15	2	2	0	0	0	4
744	-0.1536667308549	39	33	6	0	0	0	0	6
748	-0.1507329134008	15	12	3	0	0	0	0	3
752	-0.1477741113275	19	15	2	2	0	0	0	4
756	-0.1447903253116	28	27	0	1	0	0	0	1
760	-0.14178155603	30	26	3	1	0	0	0	4
764	-0.1387478041595	30	26	3	0	1	0	0	4
768	-0.1356890703768	26	24	2	0	0	0	0	2
772	-0.1326053553587	25	22	1	2	0	0	0	3
776	-0.1294966597819	25	21	2	2	0	0	0	4
780	-0.1263629843233	33	28	4	1	0	0	0	5
784	-0.1232043296595	28	24	3	1	0	0	0	4
788	-0.1200206964675	26	23	3	0	0	0	0	3
792	-0.1168120854238	34	26	6	0	2	0	0	8
796	-0.1135784972054	24	20	3	1	0	0	0	4
800	-0.110319932489	33	31	2	0	0	0	0	2
804	-0.1070363919512	27	24	2	1	0	0	0	3
808	-0.1037278762691	28	25	1	1	0	1	0	3
812	-0.1003943861191	28	25	3	0	0	0	0	3
816	-0.09703592217829	35	32	2	1	0	0	0	3
820	-0.09365248512326	27	23	3	1	0	0	0	4
824	-0.09024407563082	22	16	6	0	0	0	0	6
828	-0.08681069437774	22	21	0	0	1	0	0	1
832	-0.0833523420408	12	12	0	0	0	0	0	0
836	-0.07986901929675	23	18	3	2	0	0	0	5
840	-0.07636072682238	32	27	1	2	1	0	0	5
844	-0.07282746529444	26	22	4	0	0	0	0	4
848	-0.06926923538972	26	21	3	1	1	0	0	5
852	-0.06568603778498	24	23	1	0	0	0	0	1
856	-0.06207787315698	23	21	1	1	0	0	0	2
860	-0.0584447421825	32	27	2	2	1	0	0	5
864	-0.05478664553831	17	16	1	0	0	0	0	1
868	-0.05110358390118	30	26	2	2	0	0	0	4
872	-0.04739555794787	27	22	2	1	1	0	1	5
876	-0.04366256835516	31	27	4	0	0	0	0	4
880	-0.03990461579982	24	21	2	1	0	0	0	3
884	-0.03612170095861	24	23	0	1	0	0	0	1
888	-0.03231382450831	31	29	0	2	0	0	0	2
892	-0.02848098712568	27	26	0	1	0	0	0	1
896	-0.02462318948749	25	22	2	1	0	0	0	3
900	-0.02074043227052	32	26	3	2	1	0	0	6
904	-0.01683271615153	29	22	6	1	0	0	0	7
908	-0.0129000418073	32	28	2	2	0	0	0	4
912	-0.008942409914583	20	19	1	0	0	0	0	1
916	-0.004959821150161	28	23	4	1	0	0	0	5
920	-0.0009522761907997	30	26	3	0	0	0	0	4
924	0.003080224286731	26	21	4	1	0	0	0	5
928	0.007137679605661	27	24	3	0	0	0	0	3
932	0.01122008908922	32	25	4	2	0	0	0	7
936	0.01532745206064	20	14	5	1	0	0	0	6
940	0.01945976784316	28	24	3	1	0	0	0	4
944	0.02361703575999	32	28	2	2	0	0	0	4
948	0.02779925513438	26	25	1	0	0	0	0	1
952	0.03200642528955	27	22	4	1	0	0	0	5
956	0.03623854554873	26	24	2	0	0	0	0	2
960	0.04049561523516	18	16	1	0	1	0	0	2
964	0.04477763367206	21	17	1	0	2	1	0	4
968	0.04908460018266	32	21	7	1	2	1	0	11
972	0.0534165140902	34	26	4	4	0	0	0	8
976	0.05777337471791	26	23	3	0	0	0	0	3
980	0.06215518138901	29	21	4	2	2	0	0	8
984	0.06656193342674	22	18	2	0	2	0	0	4
988	0.07099363015432	30	23	4	2	0	1	0	7
992	0.07545027089499	30	25	3	1	0	1	0	5
996	0.07993185497198	27	24	3	0	0	0	0	3
1000	0.08443838170852	30	22	6	1	1	0	0	8
1004	0.08896985042784	26	20	5	1	0	0	0	6
1008	0.09352626045317	32	29	2	0	1	0	0	3
1012	0.09810761110773	25	22	2	0	0	1	0	3
1016	0.1027139017148	25	20	5	0	0	0	0	5
1020	0.1073451315975	25	21	3	0	0	1	0	4
1024	0.1120013000792	29	23	3	1	0	2	0	6
1028	0.116682406483	27	23	2	0	1	1	0	4
1032	0.1213884501322	24	20	3	1	0	0	0	4
1036	0.1261194303501	22	17	2	2	1	0	0	5
1040	0.1308753464598	20	20	0	0	0	0	0	0
1044	0.1356561977846	28	21	5	2	0	0	0	7
1048	0.1404619836477	33	29	3	1	0	0	0	4
1052	0.1452927033723	23	19	4	0	0	0	0	4
1056	0.1501483562817	21	18	1	2	0	0	0	3
1060	0.1550289416991	25	19	3	2	1	0	0	6
1064	0.1599344589478	20	16	3	0	0	1	0	4
1068	0.1648649073509	20	17	0	3	0	0	0	3
1072	0.1698202862317	25	19	4	2	0	0	0	6
1076	0.1748005949135	31	24	6	1	0	0	0	7
1080	0.1798058327194	28	24	2	2	0	0	0	4
1084	0.1848359989727	37	31	4	2	0	0	0	6
1088	0.1898910929966	32	27	4	1	0	0	0	5
1092	0.1949711141144	27	21	4	2	0	0	0	6
1096	0.2000760616492	20	17	2	1	0	0	0	3
1100	0.2052059349244	24	21	1	0	1	0	1	3
1104	0.2103607332631	25	23	1	1	0	0	0	2
1108	0.2155404559885	23	18	4	1	0	0	0	5
1112	0.220745102424	28	24	4	0	0	0	0	4
1116	0.2259746718927	21	15	5	0	1	0	0	6
1120	0.2312291637178	24	20	2	0	1	1	0	4
1124	0.2365085772227	22	20	2	0	0	0	0	2
1128	0.2418129117305	25	20	4	1	0	0	0	5
1132	0.2471421665644	43	32	4	6	1	0	0	11
1136	0.2524963410477	25	21	3	1	0	0	0	4
1140	0.2578754345037	23	18	4	0	1	0	0	5
1144	0.2632794462554	36	33	2	1	0	0	0	3
1148	0.2687083756263	26	24	2	0	0	0	0	2
1152	0.2741622219395	28	26	1	0	1	0	0	2
1156	0.2796409845182	29	22	4	3	0	0	0	7
1160	0.2851446626856	27	21	5	0	1	0	0	6
1164	0.2906732557651	22	18	3	0	1	0	0	4
1168	0.2962267630798	36	31	4	1	0	0	0	5
1172	0.3018051839529	30	28	2	0	0	0	0	2
1176	0.3074085177078	32	23	5	2	1	0	0	9
1180	0.3130367636675	34	30	4	0	0	0	0	4
1184	0.3186899211554	17	15	1	0	1	0	0	2
1188	0.3243679894947	22	18	2	1	1	0	0	4
1192	0.3300709680086	27	22	4	0	1	0	0	5
1196	0.3357988560204	30	25	2	3	0	0	0	5
1200	0.3415516528532	29	24	5	0	0	0	0	5
1204	0.3473293578303	25	21	1	2	1	0	0	4
1208	0.353131970275	26	23	1	1	0	1	0	3
1212	0.3589594895104	28	25	1	1	0	0	1	3
1216	0.3648119148598	26	25	0	1	0	0	0	1
1220	0.3706892456464	31	26	4	0	1	0	0	5
1224	0.3765914811935	31	26	3	2	0	0	0	5
1228	0.3825186208243	26	22	2	1	1	0	0	4
1232	0.388470663862	23	18	3	1	0	1	0	5
1236	0.3944476096298	35	29	4	2	0	0	0	6
1240	0.400449457451	33	27	5	0	1	0	0	6
1244	0.4064762066488	28	20	3	4	1	0	0	8
1248	0.4125278565465	32	26	5	1	0	0	0	6
1252	0.4186044064672	19	16	3	0	0	0	0	3
1256	0.4247058557342	35	25	8	2	0	0	0	10
1260	0.4308322036708	27	22	2	1	0	1	1	5
1264	0.4369834496001	34	31	3	0	0	0	0	3
1268	0.4431595928454	27	23	3	1	0	0	0	4
1272	0.4493606327299	31	25	4	0	1	1	0	6
1276	0.4555865685769	28	24	3	1	0	0	0	4
1280	0.4618373997096	28	25	1	2	0	0	0	3
1284	0.4681131254511	25	22	3	0	0	0	0	3
1288	0.4744137451249	31	25	5	1	0	0	0	6
1292	0.4807392580539	38	34	2	2	0	0	0	4
1296	0.4870896635616	32	23	7	1	0	0	0	9
1300	0.4934649609712	24	20	4	0	0	0	0	4
1304	0.4998651496058	24	21	2	1	0	0	0	3
1308	0.5062902287886	19	19	0	0	0	0	0	0
1312	0.512740197843	26	24	2	0	0	0	0	2
1316	0.5192150560922	17	15	2	0	0	0	0	2
1320	0.5257148028594	25	18	4	2	1	0	0	7
1324	0.5322394374677	24	19	2	3	0	0	0	5
1328	0.5387889592405	29	21	5	3	0	0	0	8
1332	0.545363367501	28	27	1	0	0	0	0	1
1336	0.5519626615724	22	19	3	0	0	0	0	3
1340	0.558586840778	31	25	5	0	0	0	1	6
1344	0.5652359044409	45	40	5	0	0	0	0	5
1348	0.5719098518844	45	34	9	2	0	0	0	11
1352	0.5786086824317	47	40	5	1	1	0	0	7
1356	0.5853323954062	131	120	10	1	0	0	0	11
1360	0.5920809901308	172	159	10	2	0	0	0	13
1364	0.5988544659291	193	183	9	1	0	0	0	10
1368	0.605652822124	210	194	15	1	0	0	0	16
1372	0.612476058039	186	169	17	0	0	0	0	17
1376	0.6193241729971	208	191	13	3	1	0	0	17
1380	0.6261971663217	189	175	12	1	1	0	0	14
1384	0.633095037336	199	186	11	1	1	0	0	13
1388	0.6400177853632	207	197	7	2	0	1	0	10
1392	0.6469654097265	165	156	8	0	1	0	0	9
1396	0.6539379097492	208	195	10	2	1	0	0	13
1400	0.6609352847545	182	174	6	2	0	0	0	8
1404	0.6679575340656	189	182	6	1	0	0	0	7
1408	0.6750046570058	189	182	7	0	0	0	0	7
1412	0.6820766528982	197	191	4	2	0	0	0	6
1416	0.6891735210662	181	175	6	0	0	0	0	6
1420	0.6962952608329	211	203	7	0	1	0	0	8
1424	0.7034418715216	181	172	8	0	1	0	0	9
1428	0.7106133524555	196	187	8	1	0	0	0	9
1432	0.7178097029579	225	219	4	1	0	0	1	6
1436	0.7250309223519	256	244	9	2	1	0	0	12
1440	0.7322770099608	289	285	2	0	2	0	0	4
1444	0.7395479651078	371	362	7	1	0	0	1	9
1448	0.7468437871162	433	424	6	3	0	0	0	9
1452	0.7541644753092	503	490	10	1	1	0	0	13
1456	0.7615100290101	493	486	6	0	1	0	0	7
1460	0.768880447542	457	447	7	1	0	2	0	10
1464	0.7762757302281	383	368	13	1	0	0	0	15
1468	0.7836958763918	338	332	4	1	0	1	0	6
1472	0.7911408853562	292	284	7	0	1	0	0	8
1476	0.7986107564446	314	304	9	1	0	0	0	10
1480	0.8061054889802	291	276	11	3	0	1	0	15
1484	0.8136250822862	315	304	9	0	2	0	0	11
1488	0.8211695356859	345	336	7	2	0	0	0	9
1492	0.8287388485025	327	314	10	1	1	0	0	13
1496	0.8363330200593	392	373	14	3	2	0	0	19
1500	0.8439520496794	417	403	14	0	0	0	0	14
1504	0.851595936686	444	422	15	6	1	0	0	22
1508	0.8592646804025	531	504	26	1	0	0	0	27
1512	0.8669582801521	594	541	49	2	0	1	1	53
1516	0.8746767352579	744	706	35	3	0	0	0	38
1520	0.8824200450432	923	861	59	2	1	0	0	62
1524	0.8901882088313	930	865	57	6	2	0	0	65
1528	0.8979812259453	838	771	59	6	1	1	0	67
1532	0.9057990957086	660	623	32	2	2	1	0	37
1536	0.9136418174443	562	532	26	1	1	1	1	30
1540	0.9215093904756	415	395	15	2	2	0	0	20
1544	0.9294018141258	377	356	17	3	1	0	0	21
1548	0.9373190877182	325	314	11	0	0	0	0	11
1552	0.9452612105759	316	307	8	1	0	0	0	9
1556	0.9532281820222	326	302	18	6	0	0	0	24
1560	0.9612200013803	392	372	18	0	2	0	0	20
1564	0.9692366679735	387	367	19	1	0	0	0	20
1568	0.9772781811249	381	362	16	3	0	0	0	19
1572	0.9853445401578	323	312	9	1	1	0	0	11
1576	0.9934357443955	294	289	4	1	0	0	0	5
1580	1.001551793161	208	204	3	1	0	0	0	4
1584	1.009692685778	201	189	10	0	1	0	1	12
1588	1.017858421569	170	162	6	2	0	0	0	8
1592	1.026048999858	163	153	6	2	2	0	0	10
1596	1.034264419968	135	125	7	0	3	0	0	10
1600	1.042504681222	139	133	1	4	1	0	0	6
1604	1.050769782943	134	120	11	2	1	0	0	14
1608	1.059059724455	148	141	5	2	0	0	0	7
1612	1.067374505081	136	132	3	0	0	1	0	4
1616	1.075714124143	133	128	1	3	1	0	0	5
1620	1.084078580966	117	104	7	5	1	0	0	13
1624	1.092467874873	131	126	3	2	0	0	0	5
1628	1.100882005186	107	100	6	1	0	0	0	7
1632	1.109320971229	129	125	3	0	1	0	0	4
1636	1.117784772326	101	99	2	0	0	0	0	2
1640	1.126273407799	140	133	6	1	0	0	0	7
1644	1.134786876971	130	124	5	0	1	0	0	6
1648	1.143325179166	122	111	7	1	2	0	1	11
1652	1.151888313708	104	100	3	1	0	0	0	4
1656	1.160476279919	121	114	6	1	0	0	0	7
1660	1.169089077122	119	111	8	0	0	0	0	8
1664	1.177726704641	118	113	5	0	0	0	0	5
1668	1.1863891618	144	134	5	2	1	1	0	10
1672	1.19507644792	131	121	7	1	2	0	0	10
1676	1.203788562326	121	116	4	1	0	0	0	5
1680	1.212525504341	129	129	0	0	0	0	0	0
1684	1.221287273287	146	138	7	1	0	0	0	8
1688	1.230073868489	163	160	2	1	0	0	0	3
1692	1.23888528927	241	231	8	2	0	0	0	10
1696	1.247721534952	297	293	3	0	0	0	0	4
1700	1.256582604858	634	611	21	2	0	0	0	23
1704	1.265468498313	2269	2229	34	3	3	0	0	40
1708	1.27437921464	6265	6174	83	5	2	1	0	91
1712	1.283314753161	8997	8847	127	13	6	3	1	150
1716	1.292275113199	7270	7176	81	9	1	1	0	94
1720	1.301260294079	4198	4138	53	4	3	0	0	60
1724	1.310270295123	2101	2070	27	3	1	0	0	31
1728	1.319305115654	1043	1025	18	0	0	0	0	18
1732	1.328364754996	599	588	10	1	0	0	0	11
1736	1.337449212473	380	372	6	1	1	0	0	8
1740	1.346558487406	272	264	6	1	1	0	0	8
1744	1.35569257912	208	199	7	2	0	0	0	9
1748	1.364851486937	179	172	6	1	0	0	0	7
1752	1.374035210181	165	160	4	1	0	0	0	5
1756	1.383243748176	147	143	2	2	0	0	0	4
1760	1.392477100243	137	132	4	1	0	0	0	5
1764	1.401735265708	118	110	6	0	2	0	0	8
1768	1.411018243892	135	127	4	2	2	0	0	8
1772	1.420326034119	124	120	3	1	0	0	0	4
1776	1.429658635712	117	112	4	1	0	0	0	5
1780	1.439016047995	112	107	4	0	0	0	0	5
1784	1.448398270291	117	111	5	1	0	0	0	6
1788	1.457805301922	146	141	5	0	0	0	0	5
1792	1.467237142213	123	116	6	1	0	0	0	7
1796	1.476693790486	104	97	6	1	0	0	0	7
1800	1.486175246065	118	110	6	2	0	0	0	8
1804	1.495681508273	118	113	5	0	0	0	0	5
1808	1.505212576432	108	103	3	0	1	0	1	5
1812	1.514768449867	121	112	6	1	2	0	0	9
1816	1.524349127901	146	142	3	1	0	0	0	4
1820	1.533954609857	136	130	6	0	0	0	0	6
1824	1.543584895057	151	141	7	2	0	0	0	10
1828	1.553239982826	139	132	6	1	0	0	0	7
1832	1.562919872486	146	139	7	0	0	0	0	7
1836	1.572624563361	168	163	4	0	1	0	0	5
1840	1.582354054774	132	130	1	1	0	0	0	2
1844	1.592108346048	4	4	0	0	0	0	0	0
1848	1.601887436506	0	0	0	0	0	0	0	0
1852	1.611691325473	0	0	0	0	0	0	0	0
1856	1.62152001227	0	0	0	0	0	0	0	0
1860	1.631373496221	0	0	0	0	0	0	0	0
1864	1.641251776649	0	0	0	0	0	0	0	0
1868	1.651154852878	0	0	0	0	0	0	0	0
1872	1.661082724231	0	0	0	0	0	0	0	0
1876	1.671035390031	0	0	0	0	0	0	0	0
1880	1.681012849601	0	0	0	0	0	0	0	0
1884	1.691015102264	0	0	0	0	0	0	0	0
1888	1.701042147344	0	0	0	0	0	0	0	0
1892	1.711093984165	0	0	0	0	0	0	0	0
1896	1.721170612048	0	0	0	0	0	0	0	0
1900	1.731272030318	0	0	0	0	0	0	0	0
1904	1.741398238297	0	0	0	0	0	0	0	0
1908	1.751549235309	0	0	0	0	0	0	0	0
1912	1.761725020678	0	0	0	0	0	0	0	0
1916	1.771925593726	0	0	0	0	0	0	0	0
1920	1.782150953776	0	0	0	0	0	0	0	0
1924	1.792401100152	0	0	0	0	0	0	0	0
1928	1.802676032177	0	0	0	0	0	0	0	0
1932	1.812975749174	0	0	0	0	0	0	0	0
1936	1.823300250467	0	0	0	0	0	0	0	0
1940	1.833649535379	0	0	0	0	0	0	0	0
1944	1.844023603232	0	0	0	0	0	0	0	0
1948	1.854422453351	0	0	0	0	0	0	0	0
1952	1.864846085058	0	0	0	0	0	0	0	0
1956	1.875294497676	0	0	0	0	0	0	0	0
1960	1.88576769053	0	0	0	0	0	0	0	0
1964	1.896265662941	0	0	0	0	0	0	0	0
1968	1.906788414234	0	0	0	0	0	0	0	0
1972	1.917335943732	0	0	0	0	0	0	0	0
1976	1.927908250757	0	0	0	0	0	0	0	0
1980	1.938505334633	0	0	0	0	0	0	0	0
1984	1.949127194684	0	0	0	0	0	0	0	0
1988	1.959773830232	0	0	0	0	0	0	0	0
1992	1.970445240601	0	0	0	0	0	0	0	0
1996	1.981141425113	0	0	0	0	0	0	0	0
2000	1.991862383093	0	0	0	0	0	0	0	0
2004	2.002608113863	0	0	0	0	0	0	0	0
2008	2.013378616747	0	0	0	0	0	0	0	0
2012	2.024173891068	0	0	0	0	0	0	0	0
2016	2.034993936149	0	0	0	0	0	0	0	0
2020	2.045838751313	0	0	0	0	0	0	0	0
2024	2.056708335883	0	0	0	0	0	0	0	0
2028	2.067602689184	0	0	0	0	0	0	0	0
2032	2.078521810537	0	0	0	0	0	0	0	0
2036	2.089465699267	0	0	0	0	0	0	0	0
2040	2.100434354696	0	0	0	0	0	0	0	0
2044	2.111427776148	0	0	0	0	0	0	0	0
2048	2.122445962946	0	0	0	0	0	0	0	0
2052	2.133488914413	0	0	0	0	0	0	0	0
2056	2.144556629872	0	0	0	0	0	0	0	0
2060	2.155649108647	0	0	0	0	0	0	0	0
2064	2.166766350061	0	0	0	0	0	0	0	0
2068	2.177908353437	0	0	0	0	0	0	0	0
2072	2.189075118098	0	0	0	0	0	0	0	0
2076	2.200266643368	0	0	0	0	0	0	0	0
2080	2.211482928569	0	0	0	0	0	0	0	0
2084	2.222723973026	0	0	0	0	0	0	0	0
2088	2.233989776061	0	0	0	0	0	0	0	0
2092	2.245280336997	0	0	0	0	0	0	0	0
2096	2.256595655158	0	0	0	0	0	0	0	0
2100	2.267935729867	0	0	0	0	0	0	0	0
2104	2.279300560447	0	0	0	0	0	0	0	0
2108	2.290690146221	0	0	0	0	0	0	0	0
2112	2.302104486514	0	0	0	0	0	0	0	0
2116	2.313543580646	0	0	0	0	0	0	0	0
2120	2.325007427943	0	0	0	0	0	0	0	0
2124	2.336496027728	0	0	0	0	0	0	0	0
2128	2.348009379323	0	0	0	0	0	0	0	0
2132	2.359547482051	0	0	0	0	0	0	0	0
2136	2.371110335237	0	0	0	0	0	0	0	0
2140	2.382697938203	0	0	0	0	0	0	0	0
2144	2.394310290272	0	0	0	0	0	0	0	0
2148	2.405947390768	0	0	0	0	0	0	0	0
2152	2.417609239014	0	0	0	0	0	0	0	0
2156	2.429295834333	0	0	0	0	0	0	0	0
2160	2.441007176049	0	0	0	0	0	0	0	0
2164	2.452743263484	0	0	0	0	0	0	0	0
2168	2.464504095962	0	0	0	0	0	0	0	0
2172	2.476289672806	0	0	0	0	0	0	0	0
2176	2.488099993339	0	0	0	0	0	0	0	0
2180	2.499935056885	0	0	0	0	0	0	0	0
2184	2.511794862767	0	0	0	0	0	0	0	0
2188	2.523679410307	0	0	0	0	0	0	0	0
2192	2.53558869883	0	0	0	0	0	0	0	0
2196	2.547522727659	0	0	0	0	0	0	0	0
2200	2.559481496116	0	0	0	0	0	0	0	0
2204	2.571465003525	0	0	0	0	0	0	0	0
2208	2.583473249209	0	0	0	0	0	0	0	0
2212	2.595506232491	0	0	0	0	0	0	0	0
2216	2.607563952695	0	0	0	0	0	0	0	0
2220	2.619646409144	0	0	0	0	0	0	0	0
2224	2.631753601161	0	0	0	0	0	0	0	0
2228	2.64388552807	0	0	0	0	0	0	0	0
2232	2.656042189193	0	0	0	0	0	0	0	0
2236	2.668223583853	0	0	0	0	0	0	0	0
2240	2.680429711375	0	0	0	0	0	0	0	0
2244	2.692660571081	0	0	0	0	0	0	0	0
2248	2.704916162294	0	0	0	0	0	0	0	0
2252	2.717196484338	0	0	0	0	0	0	0	0
2256	2.729501536536	0	0	0	0	0	0	0	0
2260	2.741831318211	0	0	0	0	0	0	0	0
2264	2.754185828686	0	0	0	0	0	0	0	0
2268	2.766565067285	0	0	0	0	0	0	0	0
2272	2.778969033331	0	0	0	0	0	0	0	0
2276	2.791397726147	0	0	0	0	0	0	0	0
2280	2.803851145057	0	0	0	0	0	0	0	0
2284	2.816329289382	0	0	0	0	0	0	0	0
2288	2.828832158448	0	0	0	0	0	0	0	0
2292	2.841359751576	0	0	0	0	0	0	0	0
2296	2.853912068091	0	0	0	0	0	0	0	0
2300	2.866489107315	0	0	0	0	0	0	0	0
2304	2.879090868572	0	0	0	0	0	0	0	0
2308	2.891717351185	0	0	0	0	0	0	0	0
2312	2.904368554477	0	0	0	0	0	0	0	0
2316	2.917044477771	0	0	0	0	0	0	0	0
2320	2.929745120391	0	0	0	0	0	0	0	0
2324	2.94247048166	0	0	0	0	0	0	0	0
2328	2.955220560901	0	0	0	0	0	0	0	0
2332	2.967995357437	0	0	0	0	0	0	0	0
2336	2.980794870592	0	0	0	0	0	0	0	0
2340	2.993619099688	0	0	0	0	0	0	0	0
2344	3.00646804405	0	0	0	0	0	0	0	0
2348	3.019341702999	0	0	0	0	0	0	0	0
2352	3.03224007586	0	0	0	0	0	0	0	0
2356	3.045163161956	0	0	0	0	0	0	0	0
2360	3.05811096061	0	0	0	0	0	0	0	0
2364	3.071083471145	0	0	0	0	0	0	0	0
2368	3.084080692884	0	0	0	0	0	0	0	0
2372	3.097102625151	0	0	0	0	0	0	0	0
2376	3.110149267268	0	0	0	0	0	0	0	0
2380	3.12322061856	0	0	0	0	0	0	0	0
2384	3.136316678349	0	0	0	0	0	0	0	0
2388	3.149437445958	0	0	0	0	0	0	0	0
2392	3.162582920712	0	0	0	0	0	0	0	0
2396	3.175753101932	0	0	0	0	0	0	0	0
2400	3.188947988942	0	0	0	0	0	0	0	0
2404	3.202167581066	0	0	0	0	0	0	0	0
2408	3.215411877627	0	0	0	0	0	0	0	0
2412	3.228680877947	0	0	0	0	0	0	0	0
2416	3.241974581351	0	0	0	0	0	0	0	0
2420	3.255292987161	0	0	0	0	0	0	0	0
2424	3.2686360947	0	0	0	0	0	0	0	0
2428	3.282003903293	0	0	0	0	0	0	0	0
2432	3.295396412261	0	0	0	0	0	0	0	0
2436	3.308813620929	0	0	0	0	0	0	0	0
2440	3.322255528619	0	0	0	0	0	0	0	0
2444	3.335722134655	0	0	0	0	0	0	0	0
2448	3.34921343836	0	0	0	0	0	0	0	0
2452	3.362729439058	0	0	0	0	0	0	0	0
2456	3.37627013607	0	0	0	0	0	0	0	0
2460	3.389835528722	0	0	0	0	0	0	0	0
2464	3.403425616335	0	0	0	0	0	0	0	0
2468	3.417040398233	0	0	0	0	0	0	0	0
2472	3.43067987374	0	0	0	0	0	0	0	0
2476	3.444344042178	0	0	0	0	0	0	0	0
2480	3.458032902871	0	0	0	0	0	0	0	0
2484	3.471746455143	0	0	0	0	0	0	0	0
2488	3.485484698315	0	0	0	0	0	0	0	0
2492	3.499247631712	0	0	0	0	0	0	0	0
2496	3.513035254657	0	0	0	0	0	0	0	0
2500	3.526847566473	0	0	0	0	0	0	0	0
2504	3.540684566483	0	0	0	0	0	0	0	0
2508	3.55454625401	0	0	0	0	0	0	0	0
2512	3.568432628378	0	0	0	0	0	0	0	0
2516	3.58234368891	0	0	0	0	0	0	0	0
2520	3.596279434929	0	0	0	0	0	0	0	0
2524	3.610239865758	0	0	0	0	0	0	0	0
2528	3.624224980721	0	0	0	0	0	0	0	0
2532	3.638234779141	0	0	0	0	0	0	0	0
2536	3.652269260341	0	0	0	0	0	0	0	0
2540	3.666328423644	0	0	0	0	0	0	0	0
2544	3.680412268374	0	0	0	0	0	0	0	0
2548	3.694520793853	0	0	0	0	0	0	0	0
2552	3.708653999406	0	0	0	0	0	0	0	0
2556	3.722811884354	0	0	0	0	0	0	0	0
2560	3.736994448022	0	0	0	0	0	0	0	0
2564	3.751201689733	0	0	0	0	0	0	0	0
2568	3.76543360881	0	0	0	0	0	0	0	0
2572	3.779690204575	0	0	0	0	0	0	0	0
2576	3.793971476354	0	0	0	0	0	0	0	0
2580	3.808277423467	0	0	0	0	0	0	0	0
2584	3.82260804524	0	0	0	0	0	0	0	0
2588	3.836963340994	0	0	0	0	0	0	0	0
2592	3.851343310054	0	0	0	0	0	0	0	0
2596	3.865747951742	0	0	0	0	0	0	0	0
2600	3.880177265382	0	0	0	0	0	0	0	0
2604	3.894631250297	0	0	0	0	0	0	0	0
2608	3.909109905811	0	0	0	0	0	0	0	0
2612	3.923613231245	0	0	0	0	0	0	0	0
2616	3.938141225925	0	0	0	0	0	0	0	0
2620	3.952693889172	0	0	0	0	0	0	0	0
2624	3.96727122031	0	0	0	0	0	0	0	0
2628	3.981873218663	0	0	0	0	0	0	0	0
2632	3.996499883553	0	0	0	0	0	0	0	0
2636	4.011151214304	0	0	0	0	0	0	0	0
2640	4.025827210239	0	0	0	0	0	0	0	0
2644	4.040527870682	0	0	0	0	0	0	0	0
2648	4.055253194955	0	0	0	0	0	0	0	0
2652	4.070003182381	0	0	0	0	0	0	0	0
2656	4.084777832285	0	0	0	0	0	0	0	0
2660	4.099577143989	0	0	0	0	0	0	0	0
2664	4.114401116816	0	0	0	0	0	0	0	0
2668	4.12924975009	0	0	0	0	0	0	0	0
2672	4.144123043133	0	0	0	0	0	0	0	0
2676	4.15902099527	0	0	0	0	0	0	0	0
2680	4.173943605824	0	0	0	0	0	0	0	0
2684	4.188890874116	0	0	0	0	0	0	0	0
2688	4.203862799472	0	0	0	0	0	0	0	0
2692	4.218859381214	0	0	0	0	0	0	0	0
2696	4.233880618665	0	0	0	0	0	0	0	0
2700	4.248926511148	0	0	0	0	0	0	0	0
2704	4.263997057987	0	0	0	0	0	0	0	0
2708	4.279092258505	0	0	0	0	0	0	0	0
2712	4.294212112026	0	0	0	0	0	0	0	0
2716	4.309356617871	0	0	0	0	0	0	0	0
2720	4.324525775366	0	0	0	0	0	0	0	0
2724	4.339719583832	0	0	0	0	0	0	0	0
2728	4.354938042593	0	0	0	0	0	0	0	0
2732	4.370181150973	0	0	0	0	0	0	0	0
2736	4.385448908294	0	0	0	0	0	0	0	0
2740	4.40074131388	0	0	0	0	0	0	0	0
2744	4.416058367055	0	0	0	0	0	0	0	0
2748	4.43140006714	0	0	0	0	0	0	0	0
2752	4.44676641346	0	0	0	0	0	0	0	0
2756	4.462157405338	0	0	0	0	0	0	0	0
2760	4.477573042096	0	0	0	0	0	0	0	0
2764	4.493013323059	0	0	0	0	0	0	0	0
2768	4.508478247549	0	0	0	0	0	0	0	0
2772	4.52396781489	0	0	0	0	0	0	0	0
2776	4.539482024405	0	0	0	0	0	0	0	0
2780	4.555020875417	0	0	0	0	0	0	0	0
2784	4.570584367249	0	0	0	0	0	0	0	0
2788	4.586172499224	0	0	0	0	0	0	0	0
2792	4.601785270667	0	0	0	0	0	0	0	0
2796	4.6174226809	0	0	0	0	0	0	0	0
2800	4.633084729245	0	0	0	0	0	0	0	0
2804	4.648771415028	0	0	0	0	0	0	0	0
2808	4.66448273757	0	0	0	0	0	0	0	0
2812	4.680218696195	0	0	0	0	0	0	0	0
2816	4.695979290226	0	0	0	0	0	0	0	0
2820	4.711764518987	0	0	0	0	0	0	0	0
2824	4.7275743818	0	0	0	0	0	0	0	0
2828	4.743408877989	0	0	0	0	0	0	0	0
2832	4.759268006877	0	0	0	0	0	0	0	0
2836	4.775151767788	0	0	0	0	0	0	0	0
2840	4.791060160044	0	0	0	0	0	0	0	0
2844	4.806993182969	0	0	0	0	0	0	0	0
2848	4.822950835886	0	0	0	0	0	0	0	0
2852	4.838933118118	0	0	0	0	0	0	0	0
2856	4.854940028989	0	0	0	0	0	0	0	0
2860	4.870971567821	0	0	0	0	0	0	0	0
2864	4.887027733939	2393	2322	63	7	0	0	0	71
2868	4.903108526664	15679	15336	277	43	16	4	2	343
2872	4.919213945321	629	609	13	3	2	2	0	20
2876	4.935343989233	611	599	11	1	0	0	0	12
2880	4.951498657722	553	533	19	1	0	0	0	20
2884	4.967677950113	536	526	7	2	1	0	0	10
2888	4.983881865728	554	538	10	3	0	2	1	16
2892	5.00011040389	504	490	9	4	1	0	0	14
2896	5.016363563924	505	489	14	1	1	0	0	16
2900	5.032641345151	472	459	10	1	2	0	0	13
2904	5.048943746896	468	455	11	0	1	0	0	13
2908	5.065270768481	454	442	8	3	1	0	0	12
2912	5.081622409229	439	432	5	2	0	0	0	7
2916	5.097998668465	445	437	7	1	0	0	0	8
2920	5.114399545511	451	441	9	0	1	0	0	10
2924	5.13082503969	425	416	8	1	0	0	0	9
2928	5.147275150326	460	444	11	4	0	0	0	16
2932	5.163749876742	478	466	10	2	0	0	0	12
2936	5.180249218261	473	459	11	2	1	0	0	14
2940	5.196773174206	482	467	14	0	1	0	0	15
2944	5.213321743901	467	455	11	1	0	0	0	12
2948	5.229894926669	478	458	16	2	2	0	0	20
2952	5.246492721832	453	439	10	3	0	1	0	14
2956	5.263115128715	507	496	5	5	1	0	0	11
2960	5.27976214664	508	496	9	1	1	0	1	12
2964	5.296433774931	463	452	10	1	0	0	0	11
2968	5.313130012911	455	444	9	2	0	0	0	11
2972	5.329850859904	475	456	18	0	1	0	0	19
2976	5.346596315231	433	421	11	1	0	0	0	12
2980	5.363366378217	367	359	6	1	1	0	0	8
2984	5.380161048185	343	331	12	0	0	0	0	12
2988	5.396980324459	395	386	8	1	0	0	0	9
2992	5.41382420636	394	381	11	2	0	0	0	13
2996	5.430692693213	407	402	4	1	0	0	0	5
3000	5.447585784341	402	384	14	3	1	0	0	18
3004	5.464503479067	399	392	6	0	1	0	0	7
3008	5.481445776714	424	411	10	1	2	0	0	13
3012	5.498412676605	398	386	8	2	1	1	0	12
3016	5.515404178065	378	368	9	0	1	0	0	10
3020	5.532420280415	386	377	7	1	0	0	1	9
3024	5.549460982979	409	392	12	5	0	0	0	17
3028	5.566526285081	383	369	11	2	1	0	0	14
3032	5.583616186044	409	405	4	0	0	0	0	4
3036	5.60073068519	436	424	11	0	1	0	0	12
3040	5.617869781843	398	389	7	2	0	0	0	9
3044	5.635033475327	385	376	9	0	0	0	0	9
3048	5.652221764964	394	384	8	2	0	0	0	10
3052	5.669434650078	435	425	7	1	1	1	0	10
3056	5.686672129992	423	408	14	0	1	0	0	15
3060	5.703934204029	422	406	12	3	1	0	0	16
3064	5.721220871513	423	406	17	0	0	0	0	17
3068	5.738532131767	424	408	14	1	0	1	0	16
3072	5.755867984113	456	439	13	3	0	1	0	17
3076	5.773228427876	454	434	14	4	2	0	0	20
3080	5.790613462378	505	488	15	1	1	0	0	17
3084	5.808023086942	510	497	11	1	1	0	0	13
3088	5.825457300893	593	576	14	3	0	0	0	17
3092	5.842916103552	623	600	18	1	4	0	0	23
3096	5.860399494244	684	664	17	3	0	0	0	20
3100	5.877907472291	627	616	11	0	0	0	0	11
3104	5.895440037017	588	580	5	2	1	0	0	8
3108	5.912997187746	500	485	12	3	0	0	0	15
3112	5.930578923799	447	440	4	0	2	1	0	7
3116	5.948185244501	452	437	12	2	1	0	0	15
3120	5.965816149175	427	421	6	0	0	0	0	6
3124	5.983471637143	422	403	16	3	0	0	0	19
3128	6.00115170773	440	427	10	3	0	0	0	13
3132	6.018856360258	376	363	12	1	0	0	0	13
3136	6.03658559405	367	357	7	2	1	0	0	10
3140	6.054339408431	350	338	10	1	1	0	0	12
3144	6.072117802723	318	305	12	0	1	0	0	13
3148	6.089920776249	261	252	8	1	0	0	0	9
3152	6.107748328332	230	215	12	3	0	0	0	15
3156	6.125600458296	221	208	6	3	4	0	0	13
3160	6.143477165465	223	215	8	0	0	0	0	8
3164	6.16137844916	229	219	8	1	1	0	0	10
3168	6.179304308706	249	241	7	1	0	0	0	8
3172	6.197254743426	251	241	8	1	1	0	0	10
3176	6.215229752642	213	205	7	1	0	0	0	8
3180	6.233229335679	191	182	9	0	0	0	0	9
3184	6.251253491859	223	210	11	0	2	0	0	13
3188	6.269302220506	253	242	9	1	1	0	0	11
3192	6.287375520943	248	240	5	2	0	1	0	8
3196	6.305473392492	222	212	8	0	2	0	0	10
3200	6.323595834478	266	257	7	1	1	0	0	9
3204	6.341742846224	247	237	7	2	1	0	0	10
3208	6.359914427052	247	239	5	2	1	0	0	8
3212	6.378110576286	238	231	5	1	1	0	0	7
3216	6.39633129325	243	232	8	2	1	0	0	11
3220	6.414576577266	202	197	5	0	0	0	0	5
3224	6.432846427658	213	204	8	1	0	0	0	9
3228	6.451140843748	213	203	8	0	0	0	2	10
3232	6.469459824861	201	192	6	2	1	0	0	9
3236	6.487803370319	178	166	9	3	0	0	0	12
3240	6.506171479446	209	204	5	0	0	0	0	5
3244	6.524564151565	216	209	6	1	0	0	0	7
3248	6.542981385998	249	239	7	3	0	0	0	10
3252	6.56142318207	249	235	9	1	2	1	1	14
3256	6.579889539104	279	265	11	1	2	0	0	14
3260	6.598380456422	304	288	15	1	0	0	0	16
3264	6.616895933348	411	391	17	3	0	0	0	20
3268	6.635435969206	462	437	23	1	1	0	0	25
3272	6.654000563318	471	448	19	4	0	0	0	23
3276	6.672589715008	614	571	39	4	0	0	0	43
3280	6.691203423598	675	644	28	2	0	1	0	31
3284	6.709841688413	728	691	31	3	3	0	0	37
3288	6.728504508775	839	807	31	0	0	1	0	32
3292	6.747191884008	862	837	23	1	1	0	0	25
3296	6.765903813434	846	815	28	3	0	0	0	31
3300	6.784640296378	932	910	21	1	0	0	0	22
3304	6.803401332162	959	925	29	3	2	0	0	34
3308	6.82218692011	998	968	26	3	0	1	0	30
3312	6.840997059544	937	917	14	3	0	1	1	20
3316	6.859831749788	965	942	18	5	0	0	0	23
3320	6.878690990166	882	860	18	4	0	0	0	22
3324	6.897574779999	869	851	17	1	0	0	0	18
3328	6.916483118613	916	896	18	1	0	0	0	20
3332	6.93541600533	912	891	19	1	1	0	0	21
3336	6.954373439472	980	946	28	5	1	0	0	34
3340	6.973355420364	969	942	18	7	1	1	0	27
3344	6.992361947329	1040	1013	23	0	4	0	0	27
3348	7.011393019689	1076	1047	23	5	1	0	0	29
3352	7.030448636769	1023	998	23	1	0	1	0	25
3356	7.049528797891	1097	1064	31	1	0	0	0	33
3360	7.068633502378	1108	1086	18	1	2	1	0	22
3364	7.087762749554	997	969	25	2	0	1	0	28
3368	7.106916538743	1010	980	29	1	0	0	0	30
3372	7.126094869266	904	869	31	2	1	0	0	35
3376	7.145297740448	871	836	32	3	0	0	0	35
3380	7.164525151611	755	706	45	2	2	0	0	49
3384	7.18377710208	643	594	44	3	2	0	0	49
3388	7.203053591176	546	522	22	1	1	0	0	24
3392	7.222354618224	430	406	23	1	0	0	0	24
3396	7.241680182547	380	356	23	1	0	0	0	24
3400	7.261030283467	301	291	8	1	0	1	0	10
3404	7.280404920308	269	252	16	0	1	0	0	17
3408	7.299804092394	194	185	9	0	0	0	0	9
3412	7.319227799047	193	184	8	1	0	0	0	9
3416	7.338676039591	198	183	13	0	1	0	1	15
3420	7.358148813349	151	143	8	0	0	0	0	8
3424	7.377646119645	152	144	5	2	1	0	0	8
3428	7.3971679578	161	152	6	1	1	1	0	9
3432	7.41671432714	154	147	6	1	0	0	0	7
3436	7.436285226986	158	147	9	2	0	0	0	11
3440	7.455880656662	140	135	4	0	0	1	0	5
3444	7.475500615492	159	150	7	2	0	0	0	9
3448	7.495145102798	135	126	4	5	0	0	0	9
3452	7.514814117904	126	119	3	4	0	0	0	7
3456	7.534507660134	143	129	11	2	1	0	0	14
3460	7.554225728809	163	154	7	2	0	0	0	9
3464	7.573968323254	134	128	5	1	0	0	0	6
3468	7.593735442792	155	147	6	1	1	0	0	8
3472	7.613527086746	119	116	3	0	0	0	0	3
3476	7.633343254439	177	166	8	2	0	1	0	11
3480	7.653183945194	196	181	10	3	2	0	0	15
3484	7.673049158335	216	204	11	1	0	0	0	12
3488	7.692938893185	218	211	6	1	0	0	0	7
3492	7.712853149067	231	219	8	3	1	0	0	12
3496	7.732791925305	258	249	7	0	0	1	0	9
3500	7.752755221221	291	266	19	6	0	0	0	25
3504	7.772743036139	302	295	6	1	0	0	0	7
3508	7.792755369382	365	346	14	2	1	0	2	19
3512	7.812792220273	410	396	12	1	1	0	0	14
3516	7.832853588136	566	551	14	0	1	0	0	15
3520	7.852939472294	728	701	24	2	1	0	0	27
3524	7.873049872069	950	925	22	2	1	0	0	25
3528	7.893184786786	1148	1110	33	4	0	0	0	38
3532	7.913344215767	1303	1269	31	2	1	0	0	34
3536	7.933528158336	1326	1298	27	0	0	0	1	28
3540	7.953736613816	1326	1296	27	3	0	0	0	30
3544	7.97396958153	1204	1173	24	4	3	0	0	31
3548	7.994227060801	1099	1073	22	2	2	0	0	26
3552	8.014509050953	895	872	18	3	2	0	0	23
3556	8.034815551308	673	656	15	1	1	0	0	17
3560	8.055146561191	526	507	19	0	0	0	0	19
3564	8.075502079924	463	440	19	2	1	1	0	23
3568	8.09588210683	378	362	14	1	1	0	0	16
3572	8.116286641234	352	336	14	2	0	0	0	16
3576	8.136715682457	300	281	15	4	0	0	0	19
3580	8.157169229823	245	229	15	1	0	0	0	16
3584	8.177647282656	236	219	15	1	0	0	1	17
3588	8.198149840279	222	212	7	2	1	0	0	10
3592	8.218676902014	189	175	11	1	1	0	1	14
3596	8.239228467186	152	139	11	1	0	1	0	13
3600	8.259804535117	146	134	9	3	0	0	0	12
3604	8.28040510513	141	121	16	3	0	1	0	20
3608	8.301030176549	108	99	6	1	1	1	0	9
3612	8.321679748698	117	113	4	0	0	0	0	4
3616	8.342353820898	129	126	1	1	1	0	0	3
3620	8.363052392475	126	124	2	0	0	0	0	2
3624	8.383775462749	118	112	5	0	0	0	1	6
3628	8.404523031046	114	106	4	3	1	0	0	8
3632	8.425295096688	101	94	7	0	0	0	0	7
3636	8.446091658999	113	109	3	1	0	0	0	4
3640	8.466912717301	97	94	3	0	0	0	0	3
3644	8.487758270918	114	107	5	2	0	0	0	7
3648	8.508628319173	87	77	7	3	0	0	0	10
3652	8.52952286139	106	97	9	0	0	0	0	9
3656	8.550441896891	95	87	7	0	1	0	0	8
3660	8.571385425	105	98	6	1	0	0	0	7
3664	8.59235344504	111	101	7	1	2	0	0	10
3668	8.613345956334	114	105	8	1	0	0	0	9
3672	8.634362958206	95	91	3	0	1	0	0	4
3676	8.655404449978	103	94	7	1	1	0	0	9
3680	8.676470430975	96	91	5	0	0	0	0	5
3684	8.697560900518	100	93	6	1	0	0	0	7
3688	8.718675857932	112	102	6	1	2	1	0	10
3692	8.73981530254	101	94	5	1	1	0	0	7
3696	8.760979233665	85	81	4	0	0	0	0	4
3700	8.78216765063	105	100	4	1	0	0	0	5
3704	8.803380552758	87	85	2	0	0	0	0	2
3708	8.824617939372	113	106	5	1	0	0	1	7
3712	8.845879809797	109	99	8	1	1	0	0	10
3716	8.867166163354	104	98	3	2	1	0	0	6
3720	8.888476999368	117	104	11	2	0	0	0	13
3724	8.909812317162	103	95	6	1	1	0	0	8
3728	8.931172116058	99	96	3	0	0	0	0	3
3732	8.95255639538	103	98	4	1	0	0	0	5
3736	8.973965154451	87	81	5	0	1	0	0	6
3740	8.995398392594	102	89	10	1	2	0	0	13
3744	9.016856109134	83	77	6	0	0	0	0	6
3748	9.038338303392	109	100	7	2	0	0	0	9
3752	9.059844974692	87	81	3	3	0	0	0	6
3756	9.081376122358	106	101	4	1	0	0	0	5
3760	9.102931745712	98	92	6	0	0	0	0	6
3764	9.124511844078	108	97	9	2	0	0	0	11
3768	9.146116416779	103	98	4	1	0	0	0	5
3772	9.167745463138	112	101	10	1	0	0	0	11
3776	9.189398982479	99	96	2	1	0	0	0	3
3780	9.211076974125	104	96	6	1	0	0	0	8
3784	9.232779437398	103	95	8	0	0	0	0	8
3788	9.254506371623	97	90	6	0	1	0	0	7
3792	9.276257776122	99	87	9	2	0	1	0	12
3796	9.298033650219	102	97	4	1	0	0	0	5
3800	9.319833993236	90	85	5	0	0	0	0	5
3804	9.341658804498	86	80	6	0	0	0	0	6
3808	9.363508083327	78	70	5	2	0	1	0	8
3812	9.385381829047	99	94	5	0	0	0	0	5
3816	9.40728004098	94	85	8	0	1	0	0	9
3820	9.429202718451	68	65	3	0	0	0	0	3
3824	9.451149860782	84	76	7	1	0	0	0	8
3828	9.473121467296	86	79	3	4	0	0	0	7
3832	9.495117537317	86	81	4	1	0	0	0	5
3836	9.517138070168	75	72	3	0	0	0	0	3
3840	9.539183065172	93	86	5	0	2	0	0	7
3844	9.561252521653	87	77	7	3	0	0	0	10
3848	9.583346438933	94	86	4	3	0	1	0	8
3852	9.605464816336	81	75	5	1	0	0	0	6
3856	9.627607653185	77	72	4	1	0	0	0	5
3860	9.649774948804	83	77	4	1	1	0	0	6
3864	9.671966702515	86	77	6	2	1	0	0	9
3868	9.694182913642	75	69	4	1	1	0	0	6
3872	9.716423581507	77	71	6	0	0	0	0	6
3876	9.738688705436	78	69	3	5	1	0	0	9
3880	9.760978284749	86	79	7	0	0	0	0	7
3884	9.783292318772	64	56	6	2	0	0	0	8
3888	9.805630806826	74	68	5	1	0	0	0	6
3892	9.827993748236	84	76	6	2	0	0	0	8
3896	9.850381142324	92	86	6	0	0	0	0	6
3900	9.872792988413	77	68	6	3	0	0	0	9
3904	9.895229285828	72	64	5	2	1	0	0	8
3908	9.91769003389	82	75	6	1	0	0	0	7
3912	9.940175231924	78	74	4	0	0	0	0	4
3916	9.962684879252	83	75	6	0	2	0	0	8
3920	9.985218975199	106	99	7	0	0	0	0	7
3924	10.00777751909	97	92	4	0	1	0	0	5
3928	10.03036051024	75	69	3	1	0	1	1	6
3932	10.05296794798	85	80	5	0	0	0	0	5
3936	10.07559983163	92	88	2	2	0	0	0	4
3940	10.09825616051	67	62	5	0	0	0	0	5
3944	10.12093693395	89	81	6	1	0	0	0	8
3948	10.14364215127	72	68	2	1	1	0	0	4
3952	10.1663718118	78	74	4	0	0	0	0	4
3956	10.18912591485	91	84	5	1	1	0	0	7
3960	10.21190445975	105	96	6	3	0	0	0	9
3964	10.23470744583	81	74	6	1	0	0	0	7
3968	10.2575348724	79	73	5	0	1	0	0	6
3972	10.28038673879	74	69	3	1	1	0	0	5
3976	10.30326304432	80	75	3	0	1	0	1	5
3980	10.32616378832	100	89	7	4	0	0	0	11
3984	10.34908897012	86	79	3	3	1	0	0	7
3988	10.37203858902	90	85	5	0	0	0	0	5
3992	10.39501264436	61	60	0	1	0	0	0	1
3996	10.41801113546	88	82	5	0	1	0	0	6
4000	10.44103406164	89	83	6	0	0	0	0	6
4004	10.46408142222	89	81	5	3	0	0	0	8
4008	10.48715321654	82	76	4	0	1	0	1	6
4012	10.5102494439	107	98	6	2	0	0	1	9
4016	10.53337010365	89	81	6	2	0	0	0	8
4020	10.55651519509	80	75	4	0	0	1	0	5
4024	10.57968471755	77	75	1	0	1	0	0	2
4028	10.60287867036	68	66	2	0	0	0	0	2
4032	10.62609705283	86	78	4	3	0	1	0	8
4036	10.6493398643	75	69	3	1	1	1	0	6
4040	10.67260710408	83	76	4	2	1	0	0	7
4044	10.6958987715	68	65	1	2	0	0	0	3
4048	10.71921486589	67	63	4	0	0	0	0	4
4052	10.74255538655	78	70	3	3	2	0	0	8
4056	10.76592033283	90	81	8	0	1	0	0	9
4060	10.78930970403	62	56	4	1	1	0	0	6
4064	10.81272349949	73	69	2	1	1	0	0	4
4068	10.83616171852	71	63	7	0	1	0	0	8
4072	10.85962436046	84	76	6	0	2	0	0	8
4076	10.88311142462	86	74	9	2	1	0	0	12
4080	10.90662291033	91	83	6	1	1	0	0	8
4084	10.9301588169	77	70	5	1	1	0	0	7
4088	10.95371914368	82	75	3	2	1	1	0	7
4092	10.97730388996	76	63	10	3	0	0	0	13
4096	11.00091305509	72	64	5	1	2	0	0	8
4100	11.02454663838	77	73	3	1	0	0	0	4
4104	11.04820463916	59	57	2	0	0	0	0	2
4108	11.07188705674	91	83	5	3	0	0	0	8
4112	11.09559389046	72	64	3	5	0	0	0	8
4116	11.11932513964	84	79	4	1	0	0	0	5
4120	11.14308080359	72	69	1	2	0	0	0	3
4124	11.16686088165	60	57	2	1	0	0	0	3
4128	11.19066537314	73	66	6	1	0	0	0	7
4132	11.21449427737	72	66	4	2	0	0	0	6
4136	11.23834759367	77	69	4	3	0	0	1	8
4140	11.26222532137	74	67	5	1	0	1	0	7
4144	11.28612745979	68	60	6	2	0	0	0	8
4148	11.31005400825	75	72	2	0	1	0	0	3
4152	11.33400496608	65	56	7	2	0	0	0	9
4156	11.35798033259	68	62	5	1	0	0	0	6
4160	11.38198010712	65	61	1	3	0	0	0	4
4164	11.40600428898	75	68	5	2	0	0	0	7
4168	11.4300528775	89	84	4	0	0	0	0	5
4172	11.454125872	77	75	1	1	0	0	0	2
4176	11.4782232718	69	65	2	2	0	0	0	4
4180	11.50234507623	63	58	3	1	1	0	0	5
4184	11.52649128462	77	70	6	1	0	0	0	7
4188	11.55066189627	75	61	10	3	0	1	0	14
4192	11.57485691053	71	69	2	0	0	0	0	2
4196	11.59907632671	78	73	3	0	0	1	1	5
4200	11.62332014412	84	72	8	3	0	0	1	12
4204	11.64758836211	74	63	7	2	1	0	0	11
4208	11.67188097999	85	77	4	3	1	0	0	8
4212	11.69619799708	67	61	5	1	0	0	0	6
4216	11.72053941271	97	87	7	3	0	0	0	10
4220	11.7449052262	100	90	6	1	1	1	0	10
4224	11.76929543687	85	75	8	2	0	0	0	10
4228	11.79371004404	104	97	6	0	1	0	0	7
4232	11.81814904705	137	130	4	2	0	0	0	7
4236	11.84261244521	169	159	10	0	0	0	0	10
4240	11.86710023785	203	189	11	1	0	1	0	14
4244	11.89161242428	207	190	16	0	1	0	0	17
4248	11.91614900384	285	269	16	0	0	0	0	16
4252	11.94070997585	294	274	18	2	0	0	0	20
4256	11.96529533962	334	308	23	2	0	0	0	26
4260	11.98990509449	326	307	18	1	0	0	0	19
4264	12.01453923977	266	244	18	4	0	0	0	22
4268	12.03919777479	232	218	13	1	0	0	0	14
4272	12.06388069887	192	179	9	1	3	0	0	13
4276	12.08858801134	172	160	7	4	1	0	0	12
4280	12.11331971152	135	124	7	3	0	1	0	11
4284	12.13807579873	114	102	9	2	0	0	0	12
4288	12.16285627229	96	87	8	1	0	0	0	9
4292	12.18766113153	87	80	5	2	0	0	0	7
4296	12.21249037578	80	75	3	1	1	0	0	5
4300	12.23734400434	69	60	7	2	0	0	0	9
4304	12.26222201656	63	60	3	0	0	0	0	3
4308	12.28712441175	79	73	2	3	1	0	0	6
4312	12.31205118923	81	73	8	0	0	0	0	8
4316	12.33700234833	64	58	6	0	0	0	0	6
4320	12.36197788837	72	67	5	0	0	0	0	5
4324	12.38697780867	67	64	1	2	0	0	0	3
4328	12.41200210856	87	78	6	3	0	0	0	9
4332	12.43705078736	63	59	3	1	0	0	0	4
4336	12.4621238444	76	66	7	2	1	0	0	10
4340	12.48722127899	70	61	6	3	0	0	0	9
4344	12.51234309046	64	61	1	1	0	0	0	3
4348	12.53748927814	91	82	6	2	0	0	0	9
4352	12.56265984134	71	66	4	0	1	0	0	5
4356	12.58785477939	62	54	5	2	1	0	0	8
4360	12.61307409162	61	57	2	1	1	0	0	4
4364	12.63831777734	63	60	2	1	0	0	0	3
4368	12.66358583588	63	56	4	3	0	0	0	7
4372	12.68887826657	78	66	10	2	0	0	0	12
4376	12.71419506872	65	56	7	1	0	0	0	9
4380	12.73953624166	56	50	5	0	1	0	0	6
4384	12.76490178471	76	67	8	0	0	1	0	9
4388	12.7902916972	84	76	5	2	1	0	0	8
4392	12.81570597845	64	56	5	2	0	1	0	8
4396	12.84114462778	84	77	5	1	1	0	0	7
4400	12.86660764451	80	74	3	2	1	0	0	6
4404	12.89209502798	103	95	6	1	1	0	0	8
4408	12.91760677749	89	78	9	2	0	0	0	11
4412	12.94314289238	83	72	8	3	0	0	0	11
4416	12.96870337197	107	95	8	4	0	0	0	12
4420	12.99428821558	78	72	6	0	0	0	0	6
4424	13.01989742254	98	90	6	2	0	0	0	8
4428	13.04553099216	80	70	6	2	1	0	1	10
4432	13.07118892378	77	67	9	0	1	0	0	10
4436	13.09687121671	80	67	7	4	1	0	1	13
4440	13.12257787027	76	68	6	1	1	0	0	8
4444	13.1483088838	85	79	1	3	2	0	0	6
4448	13.17406425661	86	78	6	1	0	1	0	8
4452	13.19984398803	84	77	4	3	0	0	0	7
4456	13.22564807738	113	100	13	0	0	0	0	13
4460	13.25147652399	169	155	10	2	0	1	0	14
4464	13.27732932717	177	167	7	3	0	0	0	10
4468	13.30320648625	179	171	3	3	2	0	0	8
4472	13.32910800056	146	141	4	0	1	0	0	5
4476	13.35503386941	113	105	5	2	1	0	0	8
4480	13.38098409213	109	99	7	2	0	1	0	10
4484	13.40695866805	111	100	10	1	0	0	0	11
4488	13.43295759648	111	102	8	0	1	0	0	9
4492	13.45898087675	115	103	8	3	0	0	0	12
4496	13.48502850819	129	115	13	0	0	1	0	14
4500	13.51110049011	177	161	15	1	0	0	0	16
4504	13.53719682184	295	274	21	0	0	0	0	21
4508	13.5633175027	374	355	16	2	1	0	0	19
4512	13.58946253202	557	529	25	3	0	0	0	28
4516	13.61563190912	794	749	44	1	0	0	0	45
4520	13.64182563332	1099	1041	54	3	1	0	0	58
4524	13.66804370395	1477	1429	45	1	0	1	0	48
4528	13.69428612032	1681	1626	50	4	0	0	0	55
4532	13.72055288177	2190	2114	67	5	3	1	0	76
4536	13.74684398761	2673	2595	67	7	3	0	0	78
4540	13.77315943717	3274	3201	66	6	0	0	1	73
4544	13.79949922978	3676	3591	69	13	2	0	1	85
4548	13.82586336474	4153	4079	68	6	0	0	0	74
4552	13.8522518414	4630	4539	79	9	1	2	0	91
4556	13.87866465907	5109	5013	79	8	8	1	0	96
4560	13.90510181707	5818	5721	83	9	4	1	0	97
4564	13.93156331473	6605	6475	109	14	3	3	1	130
4568	13.95804915137	7263	7110	126	22	2	3	0	153
4572	13.98455932632	7493	7371	106	13	3	0	0	122
4576	14.01109383889	6906	6766	123	13	2	1	0	140
4580	14.03765268841	6249	6132	100	13	1	2	1	117
4584	14.06423587421	5769	5656	97	10	3	3	0	113
4588	14.09084339561	5300	5199	81	9	7	3	1	101
4592	14.11747525192	4824	4732	86	4	2	0	0	92
4596	14.14413144248	4146	4048	81	11	5	1	0	98
4600	14.17081196661	3677	3585	79	5	3	5	0	92
4604	14.19751682362	2890	2807	78	2	0	1	1	83
4608	14.22424601285	2387	2309	69	7	2	0	0	78
4612	14.25099953362	1804	1736	63	5	0	0	0	68
4616	14.27777738525	1220	1174	43	1	2	0	0	46
4620	14.30457956706	1012	959	49	3	1	0	0	53
4624	14.33140607837	725	684	40	1	0	0	0	41
4628	14.35825691852	529	501	27	1	0	0	0	28
4632	14.38513208682	346	326	20	0	0	0	0	20
4636	14.41203158259	283	263	20	0	0	0	0	20
4640	14.43895540517	206	196	6	4	0	0	0	10
4644	14.46590355386	211	200	11	0	0	0	0	11
4648	14.49287602801	201	191	8	0	2	0	0	10
4652	14.51987282692	168	162	5	1	0	0	0	6
4656	14.54689394992	156	143	9	2	1	0	1	13
4660	14.57393939634	142	134	6	2	0	0	0	8
4664	14.6010091655	147	138	7	1	0	1	0	9
4668	14.62810325672	142	129	9	4	0	0	0	13
4672	14.65522166932	155	149	5	1	0	0	0	6
4676	14.68236440263	164	161	3	0	0	0	0	3
4680	14.70953145598	178	163	11	4	0	0	0	15
4684	14.73672282868	153	146	5	2	0	0	0	7
4688	14.76393852005	149	140	5	3	0	1	0	9
4692	14.79117852943	177	165	7	4	1	0	0	12
4696	14.81844285614	168	160	5	2	1	0	0	8
4700	14.84573149949	204	181	16	3	2	2	0	23
4704	14.87304445881	213	173	22	11	4	3	0	40
4708	14.90038173342	243	176	40	20	6	1	0	67
4712	14.92774332266	306	224	47	24	7	3	0	82
4716	14.95512922583	348	234	67	31	15	1	0	114
4720	14.98253944227	312	192	66	42	10	2	0	120
4724	15.0099739713	303	194	60	30	15	4	0	109
4728	15.03743281223	286	177	60	31	13	4	0	109
4732	15.0649159644	284	195	42	36	8	3	0	89
4736	15.09242342713	228	186	17	18	5	2	0	42
4740	15.11995519973	232	190	29	11	2	0	0	42
4744	15.14751128154	185	160	18	5	2	0	0	25
4748	15.17509167188	186	168	11	4	2	1	0	18
4752	15.20269637006	163	153	6	2	2	0	0	10
4756	15.23032537542	137	127	7	3	0	0	0	10
4760	15.25797868727	140	123	12	3	2	0	0	17
4764	15.28565630495	135	127	7	0	0	1	0	8
4768	15.31335822777	142	132	8	2	0	0	0	10
4772	15.34108445505	127	113	9	1	3	1	0	14
4776	15.36883498612	136	126	7	1	1	1	0	10
4780	15.3966098203	96	90	3	3	0	0	0	6
4784	15.42440895692	119	114	4	1	0	0	0	5
4788	15.4522323953	115	99	12	2	2	0	0	16
4792	15.48008013476	140	129	8	2	1	0	0	11
4796	15.50795217463	128	121	4	1	0	1	0	7
4800	15.53584851422	181	154	23	2	2	0	0	27
4804	15.56376915287	188	173	10	4	1	0	0	15
4808	15.59171408989	246	235	8	2	1	0	0	11
4812	15.61968332461	318	294	18	6	0	0	0	24
4816	15.64767685635	424	399	20	3	2	0	0	25
4820	15.67569468443	492	470	17	3	0	1	0	22
4824	15.70373680819	633	602	28	3	0	0	0	31
4828	15.73180322693	785	754	28	2	1	0	0	31
4832	15.75989393999	1067	1030	33	3	1	0	0	37
4836	15.78800894668	1318	1279	34	4	1	0	0	39
4840	15.81614824634	1952	1886	59	5	0	1	1	66
4844	15.84431183828	3067	2988	68	7	4	0	0	79
4848	15.87249972183	4703	4583	106	10	4	0	0	120
4852	15.90071189631	6928	6769	147	6	4	2	0	159
4856	15.92894836104	9104	8878	195	18	10	3	0	226
4860	15.95720911535	10359	10155	177	15	8	4	0	204
4864	15.98549415856	9885	9684	183	13	3	0	1	201
4868	16.01380348999	8148	8016	112	11	6	3	0	132
4872	16.04213710897	5962	5843	99	16	4	0	0	119
4876	16.07049501482	3973	3879	83	7	3	0	1	94
4880	16.09887720687	2561	2514	43	3	1	0	0	47
4884	16.12728368442	1843	1804	34	5	0	0	0	39
4888	16.15571444682	1339	1304	31	4	0	0	0	35
4892	16.18416949338	1002	968	29	3	2	0	0	34
4896	16.21264882343	751	724	26	1	0	0	0	27
4900	16.24115243629	539	515	17	5	2	0	0	24
4904	16.26968033128	419	396	19	3	1	0	0	23
4908	16.29823250772	301	287	14	0	0	0	0	14
4912	16.32680896495	262	250	11	0	1	0	0	12
4916	16.35540970227	213	200	9	1	1	0	0	13
4920	16.38403471902	163	146	15	0	2	0	0	17
4924	16.41268401452	140	125	11	3	0	0	0	15
4928	16.44135758809	122	111	9	1	1	0	0	11
4932	16.47005543906	113	109	3	1	0	0	0	4
4936	16.49877756675	95	92	2	1	0	0	0	3
4940	16.52752397047	107	97	9	1	0	0	0	10
4944	16.55629464957	140	130	8	2	0	0	0	10
4948	16.58508960335	126	113	6	6	1	0	0	13
4952	16.61390883114	88	81	6	1	0	0	0	7
4956	16.64275233226	110	102	8	0	0	0	0	8
4960	16.67162010604	108	102	3	2	1	0	0	6
4964	16.70051215181	99	91	5	1	2	0	0	8
4968	16.72942846888	117	104	9	4	0	0	0	13
4972	16.75836905657	105	92	10	1	1	1	0	13
4976	16.78733391422	118	102	9	6	1	0	0	16
4980	16.81632304114	162	130	16	11	3	1	1	32
4984	16.84533643666	355	304	28	18	5	0	0	51
4988	16.87437410009	965	863	62	28	10	2	0	102
4992	16.90343603078	2245	2071	96	51	19	6	2	174
4996	16.93252222802	3736	3459	161	84	27	5	0	277
5000	16.96163269116	4913	4572	198	94	37	11	0	341
5004	16.99076741951	4640	4253	219	129	32	4	3	387
5008	17.0199264124	3407	3059	191	104	42	10	1	348
5012	17.04910966915	2020	1773	126	78	33	8	2	247
5016	17.07831718908	952	782	82	65	20	3	0	170
5020	17.10754897152	492	393	52	33	12	2	0	99
5024	17.13680501578	309	244	31	19	10	4	0	65
5028	17.1660853212	171	140	17	8	4	1	1	31
5032	17.19538988709	136	115	15	5	1	0	0	21
5036	17.22471871279	147	127	13	6	1	0	0	20
5040	17.2540717976	142	124	14	1	3	0	0	18
5044	17.28344914087	115	106	8	0	1	0	0	9
5048	17.3128507419	124	113	8	2	1	0	0	11
5052	17.34227660002	105	95	8	2	0	0	0	10
5056	17.37172671456	105	94	10	1	0	0	0	11
5060	17.40120108483	112	101	8	2	1	0	0	11
5064	17.43069971017	104	97	4	3	0	0	0	7
5068	17.46022258989	86	76	8	1	1	0	0	10
5072	17.48976972332	103	91	7	2	3	0	0	12
5076	17.51934110979	113	105	3	4	1	0	0	8
5080	17.5489367486	115	101	11	3	0	0	0	14
5084	17.5785566391	94	89	5	0	0	0	0	5
5088	17.60820078059	105	89	13	3	0	0	0	16
5092	17.63786917241	103	95	7	1	0	0	0	8
5096	17.66756181388	95	90	4	0	0	0	1	5
5100	17.69727870432	93	84	8	0	1	0	0	9
5104	17.72701984305	86	75	8	2	0	0	1	11
5108	17.7567852294	89	81	6	1	1	0	0	8
5112	17.78657486269	118	97	9	7	3	0	1	21
5116	17.81638874225	184	135	22	23	3	1	0	49
5120	17.84622686739	1242	1117	66	43	13	2	1	125
5124	17.87608923744	6358	6010	191	108	37	9	3	348
5128	17.90597585172	17158	16293	473	280	89	21	2	865
5132	17.93588670956	32305	30814	880	402	162	37	10	1491
5136	17.96582181029	42704	40467	1283	659	229	55	9	2237
5140	17.99578115321	40521	38059	1340	743	301	68	9	2462
5144	18.02576473766	29027	26892	1111	697	251	68	8	2135
5148	18.05577256296	15680	14088	803	548	190	43	6	1592
5152	18.08580462843	6867	5917	449	332	131	35	2	950
5156	18.1158609334	2750	2266	217	158	86	15	5	484
5160	18.14594147719	1253	1014	105	89	36	8	1	239
5164	18.17604625912	674	567	53	33	17	4	0	107
5168	18.20617527852	445	382	34	18	7	2	1	63
5172	18.2363285347	317	278	19	13	6	1	0	39
5176	18.266506027	289	257	20	8	3	1	0	32
5180	18.29670775473	261	239	16	4	2	0	0	22
5184	18.32693371722	248	222	16	8	1	1	0	26
5188	18.3571839138	211	192	8	8	2	1	0	19
5192	18.38745834377	202	175	14	10	1	1	1	27
5196	18.41775700648	170	152	9	5	2	1	0	18
5200	18.44807990124	162	142	13	7	0	0	0	20
5204	18.47842702737	128	114	12	2	0	0	0	14
5208	18.5087983842	125	109	11	5	0	0	0	16
5212	18.53919397105	128	111	13	2	1	0	0	17
5216	18.56961378725	132	116	12	2	2	0	0	16
5220	18.60005783212	108	90	15	1	1	0	1	18
5224	18.63052610497	121	96	13	8	2	2	0	25
5228	18.66101860514	101	87	9	4	0	1	0	14
5232	18.69153533195	98	80	15	2	0	1	0	18
5236	18.72207628471	108	88	14	2	3	1	0	20
5240	18.75264146277	90	83	6	1	0	0	0	7
5244	18.78323086542	101	82	11	2	3	2	1	19
5248	18.81384449201	101	82	12	3	4	0	0	19
5252	18.84448234186	115	82	19	7	5	2	0	33
5256	18.87514441427	136	103	20	11	1	1	0	33
5260	18.90583070859	167	130	20	12	5	0	0	37
5264	18.93654122414	184	134	30	16	3	1	0	50
5268	18.96727596022	208	158	30	15	3	1	1	50
5272	18.99803491618	211	146	39	19	5	2	0	65
5276	19.02881809133	183	129	28	20	3	3	0	54
5280	19.059625485	160	121	22	12	4	0	0	39
5284	19.09045709651	119	86	22	8	2	1	0	33
5288	19.12131292518	109	93	9	7	0	0	0	16
5292	19.15219297033	118	97	9	9	3	0	0	21
5296	19.1830972313	94	77	11	4	2	0	0	17
5300	19.21402570739	102	80	13	6	3	0	0	22
5304	19.24497839795	74	66	6	1	1	0	0	8
5308	19.27595530228	86	69	13	3	0	1	0	17
5312	19.30695641971	94	79	11	0	4	0	0	15
5316	19.33798174957	88	76	8	1	2	1	0	12
5320	19.36903129118	87	75	7	3	2	0	0	12
5324	19.40010504385	86	72	7	5	2	0	0	14
5328	19.43120300693	89	76	10	2	1	0	0	13
5332	19.46232517972	102	85	12	4	0	1	0	17
5336	19.49347156155	93	79	10	4	0	0	0	14
5340	19.52464215175	84	72	7	1	4	0	0	12
5344	19.55583694963	83	60	16	4	2	1	0	23
5348	19.58705595453	74	61	7	4	1	1	0	13
5352	19.61829916576	107	97	8	2	0	0	0	10
5356	19.64956658265	77	57	10	10	0	0	0	20
5360	19.68085820452	99	81	16	2	0	0	0	18
5364	19.71217403069	87	75	8	3	1	0	0	12
5368	19.74351406049	114	95	10	6	2	0	1	19
5372	19.77487829324	94	84	6	2	2	0	0	10
5376	19.80626672827	86	72	9	3	1	1	0	14
5380	19.83767936489	104	88	8	4	4	0	0	16
5384	19.86911620243	144	131	8	4	0	1	0	13
5388	19.90057724022	251	236	8	6	1	0	0	15
5392	19.93206247757	310	293	15	0	2	0	0	17
5396	19.96357191381	366	351	12	3	0	0	0	15
5400	19.99510554826	295	280	11	2	2	0	0	15
5404	20.02666338025	200	184	16	0	0	0	0	16
5408	20.0582454091	178	158	12	5	2	1	0	20
5412	20.08985163414	109	92	8	4	3	1	0	17
5416	20.12148205467	78	67	6	2	2	1	0	11
5420	20.15313667004	85	80	5	0	0	0	0	5
5424	20.18481547956	86	68	12	3	1	2	0	18
5428	20.21651848256	83	70	8	4	0	1	0	13
5432	20.24824567836	98	84	10	3	1	0	0	14
5436	20.27999706627	86	71	10	3	2	0	0	15
5440	20.31177264564	66	55	6	3	1	1	0	11
5444	20.34357241577	87	75	10	1	1	0	0	12
5448	20.37539637599	90	77	10	3	0	0	0	13
5452	20.40724452563	86	70	14	1	0	1	0	16
5456	20.439116864	88	77	4	5	0	0	2	11
5460	20.47101339044	83	67	11	5	0	0	0	16
5464	20.50293410427	83	70	9	2	1	1	0	13
5468	20.5348790048	73	60	11	1	1	0	0	13
5472	20.56684809136	91	81	7	2	1	0	0	10
5476	20.59884136328	87	69	13	4	1	0	0	18
5480	20.63085881987	90	67	15	4	3	0	0	23
5484	20.66290046046	70	53	15	2	0	0	0	17
5488	20.69496628438	66	54	7	5	0	0	0	12
5492	20.72705629095	100	79	16	5	0	0	0	21
5496	20.75917047949	73	59	8	4	1	1	0	14
5500	20.79130884932	89	72	11	3	2	1	0	17
5504	20.82347139977	97	82	9	4	2	0	0	15
5508	20.85565813016	83	66	9	6	0	1	0	17
5512	20.88786903981	73	62	10	1	0	0	0	11
5516	20.92010412805	80	70	7	1	0	2	0	10
5520	20.95236339419	78	61	11	2	3	1	0	17
5524	20.98464683758	70	60	8	2	0	0	0	10
5528	21.01695445752	62	51	6	2	1	2	0	11
5532	21.04928625333	89	72	11	4	2	0	0	17
5536	21.08164222435	77	61	12	2	2	0	0	16
5540	21.1140223699	79	59	16	4	0	0	0	20
5544	21.1464266893	91	77	8	4	2	0	0	14
5548	21.17885518187	67	58	6	1	2	0	0	9
5552	21.21130784693	90	75	9	4	1	1	0	15
5556	21.24378468382	72	63	4	4	0	1	0	9
5560	21.27628569184	84	65	14	2	1	1	0	19
5564	21.30881087033	83	69	10	1	2	1	0	14
5568	21.34136021861	81	67	11	1	2	0	0	14
5572	21.37393373601	80	63	15	2	0	0	0	17
5576	21.40653142183	83	70	7	3	2	1	0	13
5580	21.43915327542	84	70	11	3	0	0	0	14
5584	21.47179929609	71	53	13	3	2	0	0	18
5588	21.50446948316	83	71	11	0	0	1	0	12
5592	21.53716383596	86	69	11	3	3	0	0	17
5596	21.56988235381	80	69	6	1	2	1	0	11
5600	21.60262503604	78	66	8	3	0	1	0	12
5604	21.63539188197	72	62	9	1	0	0	0	10
5608	21.66818289091	81	68	10	2	1	0	0	13
5612	21.7009980622	64	54	8	2	0	0	0	10
5616	21.73383739516	73	62	6	2	1	1	0	11
5620	21.76670088911	72	63	5	4	0	0	0	9
5624	21.79958854337	56	44	6	3	3	0	0	12
5628	21.83250035727	64	52	7	2	2	1	0	12
5632	21.86543633013	86	67	11	8	0	0	0	19
5636	21.89839646127	71	58	10	1	1	1	0	13
5640	21.93138075002	80	65	12	1	2	0	0	15
5644	21.9643891957	111	92	13	4	1	0	0	19
5648	21.99742179764	85	73	7	3	2	0	0	12
5652	22.03047855515	85	71	8	4	2	0	0	14
5656	22.06355946756	83	78	4	1	0	0	0	5
5660	22.09666453419	73	65	2	5	0	0	1	8
5664	22.12979375437	76	67	6	1	1	1	0	9
5668	22.16294712742	84	73	7	2	1	0	1	11
5672	22.19612465266	70	62	6	2	0	0	0	8
5676	22.22932632942	59	51	7	0	1	0	0	8
5680	22.26255215702	72	58	11	2	1	0	0	14
5684	22.29580213478	77	64	10	1	2	0	0	13
5688	22.32907626202	69	52	13	3	1	0	0	17
5692	22.36237453808	67	56	8	2	0	1	0	11
5696	22.39569696226	69	58	9	1	1	0	0	11
5700	22.4290435339	58	41	12	4	0	1	0	17
5704	22.46241425232	69	55	13	1	0	0	0	14
5708	22.49580911685	68	59	4	3	0	1	0	9
5712	22.52922812679	61	56	4	1	0	0	0	5
5716	22.56267128149	72	67	4	1	0	0	0	5
5720	22.59613858026	58	51	6	1	0	0	0	7
5724	22.62963002242	67	58	7	0	1	0	0	9
5728	22.6631456073	54	42	11	1	0	0	0	12
5732	22.69668533422	62	50	5	5	0	1	0	12
5736	22.7302492025	69	52	14	1	2	0	0	17
5740	22.76383721148	76	59	11	5	1	0	0	17
5744	22.79744936046	67	53	10	3	1	0	0	14
5748	22.83108564878	60	47	5	5	3	0	0	13
5752	22.86474607575	73	61	10	2	0	0	0	12
5756	22.89843064071	64	58	2	3	0	1	0	6
5760	22.93213934297	57	49	4	3	1	0	0	8
5764	22.96587218185	72	61	7	3	1	0	0	11
5768	22.99962915669	58	48	3	3	4	0	0	10
5772	23.0334102668	67	54	11	2	0	0	0	13
5776	23.06721551151	75	58	10	3	2	1	1	17
5780	23.10104489014	69	59	6	3	1	0	0	10
5784	23.13489840201	59	49	6	4	0	0	0	10
5788	23.16877604644	71	59	7	3	2	0	0	12
5792	23.20267782277	78	68	5	3	2	0	0	10
5796	23.23660373031	65	57	2	5	1	0	0	8
5800	23.27055376838	63	53	5	3	2	0	0	10
5804	23.30452793632	54	47	3	4	0	0	0	7
5808	23.33852623344	59	50	7	1	1	0	0	9
5812	23.37254865906	82	67	6	5	4	0	0	15
5816	23.40659521251	78	63	7	6	2	0	0	15
5820	23.44066589312	64	54	8	2	0	0	0	10
5824	23.4747607002	69	59	6	3	0	0	1	10
5828	23.50887963308	79	68	9	0	2	0	0	11
5832	23.54302269108	71	57	8	4	1	1	0	14
5836	23.57718987352	70	54	11	5	0	0	0	16
5840	23.61138117974	80	72	5	1	1	0	0	8
5844	23.64559660904	70	56	7	3	1	1	0	14
5848	23.67983616076	70	57	10	3	0	0	0	13
5852	23.71409983422	61	49	9	1	2	0	0	12
5856	23.74838762874	59	47	10	2	0	0	0	12
5860	23.78269954365	78	63	12	2	1	0	0	15
5864	23.81703557826	81	64	14	3	0	0	0	17
5868	23.8513957319	83	73	7	1	0	0	0	10
5872	23.8857800039	98	79	15	4	0	0	0	19
5876	23.92018839358	119	106	11	2	0	0	0	13
5880	23.95462090025	130	108	16	4	1	1	0	22
5884	23.98907752325	134	115	13	4	2	0	0	19
5888	24.0235582619	121	106	10	3	1	1	0	15
5892	24.05806311552	97	84	9	4	0	0	0	13
5896	24.09259208343	77	63	9	2	3	0	0	14
5900	24.12714516496	82	70	8	3	0	1	0	12
5904	24.16172235943	63	54	5	3	0	0	1	9
5908	24.19632366616	64	58	5	1	0	0	0	6
5912	24.23094908448	66	57	3	4	2	0	0	9
5916	24.26559861371	63	51	8	2	2	0	0	12
5920	24.30027225317	68	62	5	1	0	0	0	6
5924	24.33497000218	63	49	12	1	0	0	0	14
5928	24.36969186008	69	59	7	2	1	0	0	10
5932	24.40443782618	72	59	7	3	3	0	0	13
5936	24.43920789981	78	70	6	2	0	0	0	8
5940	24.47400208028	70	60	8	2	0	0	0	10
5944	24.50882036693	54	45	8	0	0	0	0	9
5948	24.54366275907	70	63	6	1	0	0	0	7
5952	24.57852925603	52	43	6	1	2	0	0	9
5956	24.61341985714	63	54	7	1	1	0	0	9
5960	24.64833456171	68	56	4	7	1	0	0	12
5964	24.68327336906	77	65	6	4	1	0	0	12
5968	24.71823627853	72	62	6	4	0	0	0	10
5972	24.75322328944	69	60	4	3	1	1	0	9
5976	24.7882344011	65	56	9	0	0	0	0	9
5980	24.82326961285	81	68	8	3	2	0	0	13
5984	24.85832892399	80	65	9	4	0	2	0	15
5988	24.89341233387	86	72	10	3	1	0	0	14
5992	24.9285198418	102	87	10	5	0	0	0	15
5996	24.9636514471	130	106	18	5	0	0	0	24
6000	24.9988071491	127	101	21	3	2	0	0	26
6004	25.03398694712	101	85	11	4	1	0	0	16
6008	25.06919084049	79	64	11	2	2	0	0	15
6012	25.10441882852	92	74	14	1	1	1	0	18
6016	25.13967091054	71	62	6	2	0	0	0	9
6020	25.17494708588	65	57	5	2	0	1	0	8
6024	25.21024735386	72	67	5	0	0	0	0	5
6028	25.24557171379	70	60	9	1	0	0	0	10
6032	25.28092016501	82	75	4	3	0	0	0	7
6036	25.31629270683	76	63	8	3	2	0	0	13
6040	25.35168933859	69	61	6	1	1	0	0	8
6044	25.38711005959	80	67	9	2	2	0	0	13
6048	25.42255486918	78	66	6	3	2	1	0	12
6052	25.45802376666	67	61	3	1	2	0	0	6
6056	25.49351675137	77	63	11	2	0	1	0	14
6060	25.52903382262	79	71	8	0	0	0	0	8
6064	25.56457497974	65	61	3	1	0	0	0	4
6068	25.60014022206	70	62	5	2	1	0	0	8
6072	25.63572954889	71	60	7	4	0	0	0	11
6076	25.67134295956	73	62	8	1	2	0	0	11
6080	25.70698045339	76	67	5	4	0	0	0	9
6084	25.74264202971	74	61	7	4	1	1	0	13
6088	25.77832768783	90	75	12	2	1	0	0	15
6092	25.81403742709	110	84	17	5	4	0	0	26
6096	25.8497712468	152	109	34	7	1	1	0	43
6100	25.88552914629	191	127	37	20	6	0	1	64
6104	25.92131112489	251	162	55	23	8	2	1	89
6108	25.9571171819	277	155	70	41	8	2	1	122
6112	25.99294731667	245	149	62	25	6	3	0	96
6116	26.02880152851	199	122	41	25	8	2	0	77
6120	26.06467981674	136	89	29	10	5	3	0	47
6124	26.10058218069	94	65	18	8	3	0	0	29
6128	26.13650861968	89	71	13	3	2	0	0	18
6132	26.17245913303	79	67	8	3	0	1	0	12
6136	26.20843372008	81	65	14	1	1	0	0	16
6140	26.24443238013	68	60	6	0	0	1	0	8
6144	26.28045511252	80	75	4	1	0	0	0	5
6148	26.31650191656	66	60	4	1	1	0	0	6
6152	26.35257279158	65	59	5	1	0	0	0	6
6156	26.38866773691	70	63	6	1	0	0	0	7
6160	26.42478675187	69	62	7	0	0	0	0	7
6164	26.46092983577	65	61	2	1	1	0	0	4
6168	26.49709698795	72	62	7	2	0	1	0	10
6172	26.53328820773	53	47	3	2	1	0	0	6
6176	26.56950349442	58	50	5	2	1	0	0	8
6180	26.60574284736	66	60	4	1	1	0	0	6
6184	26.64200626586	81	79	0	2	0	0	0	2
6188	26.67829374926	81	71	5	3	1	1	0	10
6192	26.71460529686	69	55	7	5	1	1	0	14
6196	26.750940908	93	73	12	6	1	1	0	20
6200	26.787300582	114	74	28	8	4	0	0	40
6204	26.82368431819	211	119	47	30	14	1	0	92
6208	26.86009211588	361	172	94	67	21	7	0	189
6212	26.8965239744	575	230	177	123	36	8	1	345
6216	26.93297989307	842	347	267	154	58	11	3	495
6220	26.96945987121	882	352	250	195	60	21	2	530
6224	27.00596390816	654	274	197	132	38	11	2	380
6228	27.04249200322	500	236	123	92	39	5	2	264
6232	27.07904415573	311	142	94	48	21	6	0	169
6236	27.11562036501	231	111	65	36	13	6	0	120
6240	27.15222063038	121	88	20	9	4	0	0	33
6244	27.18884495117	78	61	7	10	0	0	0	17
6248	27.22549332669	65	52	6	5	2	0	0	13
6252	27.26216575628	73	57	8	5	3	0	0	16
6256	27.29886223924	86	70	8	4	3	1	0	16
6260	27.33558277492	72	65	3	3	0	0	0	7
6264	27.37232736263	62	53	4	3	1	1	0	9
6268	27.40909600169	84	71	7	3	1	1	0	13
6272	27.44588869143	89	80	6	1	1	0	1	9
6276	27.48270543117	51	40	9	2	0	0	0	11
6280	27.51954622023	88	78	5	4	1	0	0	10
6284	27.55641105794	82	70	12	0	0	0	0	12
6288	27.59329994362	94	83	6	4	0	1	0	11
6292	27.63021287659	77	69	5	2	1	0	0	8
6296	27.66714985618	105	97	3	3	2	0	0	8
6300	27.70411088172	108	101	5	2	0	0	0	7
6304	27.74109595251	299	280	5	10	3	1	0	19
6308	27.77810506789	2342	2264	54	19	5	0	0	78
6312	27.81513822718	9582	9344	180	43	13	2	0	238
6316	27.8521954297	24460	23881	409	126	35	5	4	579
6320	27.88927667478	40807	39905	662	159	59	19	3	902
6324	27.92638196174	50779	49616	843	213	84	20	1	1163
6328	27.9635112899	49472	48283	854	227	86	20	2	1189
6332	28.00066465858	38147	37209	621	216	80	20	1	938
6336	28.03784206712	28225	27470	529	143	71	9	2	755
6340	28.07504351483	12222	11896	213	87	19	6	1	326
6344	28.11226900103	3778	3664	66	34	9	5	0	114
6348	28.14951852505	1454	1398	38	15	2	0	1	56
6352	28.18679208621	818	791	20	4	3	0	0	27
6356	28.22408968384	545	522	13	4	5	1	0	23
6360	28.26141131726	363	350	10	1	2	0	0	13
6364	28.29875698579	295	273	17	2	2	0	1	22
6368	28.33612668875	280	267	12	1	0	0	0	13
6372	28.37352042547	270	259	5	4	2	0	0	11
6376	28.41093819528	317	303	9	3	1	1	0	14
6380	28.44837999748	222	205	14	3	0	0	0	17
6384	28.48584583142	178	167	5	5	1	0	0	11
6388	28.5233356964	166	156	5	3	2	0	0	10
6392	28.56084959176	154	130	17	6	1	0	0	24
6396	28.59838751682	176	168	5	2	1	0	0	8
6400	28.6359494709	166	146	19	0	0	1	0	20
6404	28.67353545332	156	129	21	3	2	1	0	27
6408	28.71114546341	112	96	10	4	2	0	0	16
6412	28.74877950049	123	110	9	3	1	0	0	13
6416	28.78643756389	206	169	23	9	5	0	0	37
6420	28.82411965292	370	302	40	20	7	1	0	68
6424	28.86182576691	507	407	61	24	13	1	1	100
6428	28.89955590518	649	508	80	41	15	5	0	141
6432	28.93731006706	782	616	87	53	18	8	0	166
6436	28.97508825187	813	581	122	69	33	7	1	232
6440	29.01289045893	566	402	85	59	17	3	0	164
6444	29.05071668757	367	246	75	29	17	0	0	121
6448	29.08856693711	234	181	27	13	10	1	2	53
6452	29.12644120687	177	144	22	10	1	0	0	33
6456	29.16433949618	143	111	18	10	2	0	1	32
6460	29.20226180436	120	103	13	4	0	0	0	17
6464	29.24020813073	104	96	7	1	0	0	0	8
6468	29.27817847461	104	92	7	3	2	0	0	12
6472	29.31617283533	117	108	6	2	1	0	0	9
6476	29.35419121222	115	100	10	3	1	1	0	15
6480	29.39223360459	109	100	7	1	1	0	0	9
6484	29.43030001177	114	101	7	3	2	1	0	13
6488	29.46839043308	108	99	7	2	0	0	0	9
6492	29.50650486785	119	110	5	3	1	0	0	9
6496	29.54464331539	136	120	13	2	0	0	1	16
6500	29.58280577504	129	116	8	5	0	0	0	13
6504	29.62099224611	120	107	8	2	3	0	0	13
6508	29.65920272792	119	107	9	3	0	0	0	12
6512	29.69743721981	106	97	4	3	1	1	0	9
6516	29.7356957211	151	118	20	8	5	0	0	33
6520	29.7739782311	332	181	69	52	25	4	1	151
6524	29.81228474914	987	354	337	208	71	16	1	633
6528	29.85061527455	2433	695	868	615	207	43	4	1738
6532	29.88896980664	4539	1177	1693	1152	422	77	15	3362
6536	29.92734834475	6588	1591	2440	1783	616	137	16	4997
6540	29.96575088818	7205	1645	2713	1943	717	152	27	5560
6544	30.00417743628	6008	1344	2209	1662	610	156	22	4664
6548	30.04262798835	3913	885	1466	1030	412	96	17	3028
6552	30.08110254373	2068	467	750	598	185	56	11	1601
6556	30.11960110174	1009	267	360	272	82	23	4	742
6560	30.15812366169	556	181	168	149	45	10	3	375
6564	30.19667022292	257	133	60	51	9	4	0	124
6568	30.23524078474	178	129	24	18	7	0	0	49
6572	30.27383534649	147	92	27	19	6	3	0	55
6576	30.31245390748	152	106	27	12	5	1	1	46
6580	30.35109646703	163	121	25	9	8	0	0	42
6584	30.38976302447	146	106	19	14	6	1	0	40
6588	30.42845357913	126	98	20	4	4	0	0	28
6592	30.46716813032	123	99	13	7	4	0	0	24
6596	30.50590667737	107	84	16	4	3	0	0	23
6600	30.5446692196	127	101	20	5	1	0	0	26
6604	30.58345575634	105	91	9	2	3	0	0	14
6608	30.6222662869	126	105	13	7	0	1	0	21
6612	30.66110081062	112	97	9	3	2	0	0	15
6616	30.69995932681	122	112	7	3	0	0	0	10
6620	30.7388418348	115	97	12	5	1	0	0	18
6624	30.77774833392	148	127	10	7	2	2	0	21
6628	30.81667882348	188	136	35	14	3	0	0	52
6632	30.8556333028	273	170	61	29	9	3	1	103
6636	30.89461177122	364	210	90	48	14	2	0	154
6640	30.93361422805	429	243	94	51	28	10	3	186
6644	30.97264067262	430	237	109	61	17	6	0	193
6648	31.01169110425	341	180	72	55	28	5	1	161
6652	31.05076552226	228	132	47	32	11	6	0	96
6656	31.08986392599	180	117	32	19	9	2	1	63
6660	31.12898631474	133	98	23	10	2	0	0	35
6664	31.16813268785	135	106	14	12	2	0	1	29
6668	31.20730304463	98	83	14	1	0	0	0	15
6672	31.24649738441	87	73	9	4	1	0	0	14
6676	31.28571570652	91	79	10	0	1	1	0	12
6680	31.32495801028	105	92	10	3	0	0	0	13
6684	31.364224295	101	83	14	3	0	1	0	18
6688	31.40351456002	93	83	4	3	3	0	0	10
6692	31.44282880465	93	72	15	4	2	0	0	21
6696	31.48216702823	82	70	9	3	0	0	0	12
6700	31.52152923006	97	80	11	3	2	0	0	17
6704	31.56091540949	110	95	10	2	2	1	0	15
6708	31.60032556582	111	93	9	4	3	2	0	18
6712	31.63975969839	110	102	5	3	0	0	0	8
6716	31.67921780651	92	81	10	1	0	0	0	11
6720	31.71869988951	287	275	7	3	2	0	0	12
6724	31.75820594671	1189	1153	23	6	4	3	0	36
6728	31.79773597744	2815	2752	50	6	7	0	0	63
6732	31.83728998102	4920	4831	77	8	3	1	0	89
6736	31.87686795677	6960	6837	101	14	8	0	0	123
6740	31.91646990401	7911	7770	116	18	3	3	0	141
6744	31.95609582207	6826	6711	89	15	10	0	0	115
6748	31.99574571028	4140	4058	69	9	4	0	0	82
6752	32.03541956795	2018	1976	29	7	6	0	0	42
6756	32.07511739441	761	744	13	4	0	0	0	17
6760	32.11483918898	390	383	5	2	0	0	0	7
6764	32.15458495098	261	246	10	2	1	2	0	15
6768	32.19435467974	171	159	5	2	3	1	0	12
6772	32.23414837458	134	123	10	1	0	0	0	11
6776	32.27396603483	114	102	10	2	0	0	0	12
6780	32.31380765981	103	101	2	0	0	0	0	2
6784	32.35367324883	123	114	7	0	1	0	1	9
6788	32.39356280123	111	101	8	1	1	0	0	10
6792	32.43347631633	110	98	6	4	2	0	0	12
6796	32.47341379345	102	93	6	2	1	0	0	9
6800	32.51337523191	102	89	8	3	1	0	1	13
6804	32.55336063104	106	89	10	2	4	0	0	17
6808	32.59336999016	99	87	8	3	1	0	0	12
6812	32.63340330859	81	69	7	4	1	0	0	12
6816	32.67346058566	71	63	3	3	1	1	0	8
6820	32.71354182069	81	69	7	3	1	0	1	12
6824	32.753647013	88	75	8	3	2	0	0	13
6828	32.79377616192	98	87	7	3	1	0	0	11
6832	32.83392926676	73	65	4	3	0	1	0	8
6836	32.87410632686	66	60	2	3	1	0	0	6
6840	32.91430734154	101	82	7	10	1	0	0	19
6844	32.95453231012	107	90	12	3	1	1	0	17
6848	32.99478123191	97	77	12	6	1	0	1	20
6852	33.03505410626	95	75	13	5	1	1	0	20
6856	33.07535093247	73	66	7	0	0	0	0	7
6860	33.11567170988	84	77	5	2	0	0	0	7
6864	33.1560164378	77	62	7	4	3	0	0	15
6868	33.19638511556	96	88	4	3	1	0	0	8
6872	33.23677774248	73	62	7	1	2	1	0	11
6876	33.27719431788	86	71	10	5	0	0	0	15
6880	33.3176348411	86	76	6	4	0	0	0	10
6884	33.35809931144	77	64	10	2	1	0	0	13
6888	33.39858772825	86	72	10	4	0	0	0	14
6892	33.43910009082	76	66	7	0	2	1	0	10
6896	33.4796363985	71	65	1	4	1	0	0	6
6900	33.52019665061	76	68	6	1	1	0	0	8
6904	33.56078084646	77	66	6	4	1	0	0	11
6908	33.60138898539	86	68	12	3	2	1	0	18
6912	33.6420210667	76	62	11	0	1	1	1	14
6916	33.68267708974	93	81	7	2	1	2	0	12
6920	33.72335705381	73	60	5	4	2	0	2	13
6924	33.76406095825	100	90	8	2	0	0	0	10
6928	33.80478880238	115	99	13	1	1	1	0	16
6932	33.84554058552	102	86	13	0	1	1	1	16
6936	33.88631630699	95	80	9	4	1	0	1	15
6940	33.92711596612	122	111	9	1	1	0	0	11
6944	33.96793956222	108	90	12	4	2	0	0	18
6948	34.00878709463	109	94	10	3	2	0	0	15
6952	34.04965856267	79	64	12	2	0	0	1	15
6956	34.09055396566	74	64	8	1	1	0	0	10
6960	34.13147330292	73	70	2	1	0	0	0	3
6964	34.17241657377	79	66	8	4	0	1	0	13
6968	34.21338377755	76	60	9	4	2	1	0	16
6972	34.25437491357	74	65	6	2	1	0	0	9
6976	34.29538998115	82	70	6	4	1	1	0	12
6980	34.33642897963	77	63	9	5	0	0	0	14
6984	34.37749190831	72	57	7	5	3	0	0	15
6988	34.41857876653	73	63	8	1	1	0	0	10
6992	34.45968955361	79	64	9	4	1	0	1	15
6996	34.50082426887	79	68	8	2	1	0	0	11
7000	34.54198291164	69	58	6	3	2	0	0	11
7004	34.58316548124	81	65	8	3	3	2	0	16
7008	34.62437197698	63	50	9	3	0	1	0	13
7012	34.66560239821	85	75	7	1	1	1	0	10
7016	34.70685674423	77	72	3	2	0	0	0	5
7020	34.74813501437	67	56	9	1	1	0	0	11
7024	34.78943720796	79	70	4	4	1	0	0	9
7028	34.83076332431	84	69	9	4	1	1	0	15
7032	34.87211336276	94	79	11	2	1	1	0	15
7036	34.91348732262	67	54	8	3	2	0	0	13
7040	34.95488520321	95	69	17	5	3	1	0	26
7044	34.99630700387	91	72	10	4	4	1	0	19
7048	35.03775272391	76	69	4	1	2	0	0	7
7052	35.07922236266	86	71	10	4	0	0	1	15
7056	35.12071591944	78	69	5	3	0	1	0	9
7060	35.16223339358	77	64	8	5	0	0	0	13
7064	35.20377478439	86	72	10	3	1	0	0	14
7068	35.2453400912	94	85	5	3	0	1	0	9
7072	35.28692931333	93	83	8	2	0	0	0	10
7076	35.32854245012	69	63	2	3	1	0	0	6
7080	35.37017950087	77	68	6	3	0	0	0	9
7084	35.41184046491	85	69	14	1	0	1	0	16
7088	35.45352534157	91	75	9	4	2	1	0	16
7092	35.49523413017	70	57	10	3	0	0	0	13
7096	35.53696683003	79	66	7	4	1	1	0	13
7100	35.57872344048	80	70	4	4	0	2	0	10
7104	35.62050396084	69	59	7	1	2	0	0	10
7108	35.66230839043	76	66	4	3	3	0	0	10
7112	35.70413672858	78	61	9	6	2	0	0	17
7116	35.7459889746	98	74	17	6	1	0	0	24
7120	35.78786512783	107	89	11	7	0	0	0	18
7124	35.82976518758	127	104	16	4	3	0	0	23
7128	35.87168915318	136	105	25	4	1	1	0	31
7132	35.91363702396	175	142	17	11	3	1	0	33
7136	35.95560879922	140	118	14	5	3	0	0	22
7140	35.99760447831	102	83	10	8	0	1	0	19
7144	36.03962406054	84	70	11	2	1	0	0	14
7148	36.08166754523	79	61	13	2	2	1	0	18
7152	36.12373493171	71	59	9	3	0	0	0	12
7156	36.1658262193	58	50	7	1	0	0	0	8
7160	36.20794140733	67	51	14	2	0	0	0	16
7164	36.25008049512	68	58	5	3	1	1	0	10
7168	36.29224348198	85	74	9	2	0	0	0	11
7172	36.33443036725	79	69	8	0	1	0	0	10
7176	36.37664115025	81	68	10	2	1	0	0	13
7180	36.4188758303	80	62	13	2	2	0	1	18
7184	36.46113440672	56	50	4	2	0	0	0	6
7188	36.50341687884	76	64	10	1	1	0	0	12
7192	36.54572324597	71	56	11	1	1	0	1	15
7196	36.58805350746	67	61	4	2	0	0	0	6
7200	36.63040766261	70	62	5	2	0	1	0	8
7204	36.67278571074	81	68	9	4	0	0	0	13
7208	36.7151876512	79	69	7	0	2	0	0	10
7212	36.75761348329	81	74	6	1	0	0	0	7
7216	36.80006320633	115	93	16	5	0	0	1	22
7220	36.84253681967	118	89	22	5	2	0	0	29
7224	36.8850343226	131	109	17	4	1	0	0	22
7228	36.92755571447	167	133	24	4	6	0	0	34
7232	36.97010099459	128	93	25	6	3	1	0	35
7236	37.01267016229	101	79	18	4	0	0	0	22
7240	37.05526321688	85	73	11	0	1	0	0	12
7244	37.0978801577	80	67	9	4	0	0	0	13
7248	37.14052098406	84	77	4	3	0	0	0	7
7252	37.18318569529	79	64	10	3	1	1	0	15
7256	37.22587429072	58	48	8	2	0	0	0	10
7260	37.26858676965	72	61	10	1	0	0	0	11
7264	37.31132313143	61	55	5	1	0	0	0	6
7268	37.35408337537	83	73	8	2	0	0	0	10
7272	37.39686750079	73	64	4	3	2	0	0	9
7276	37.43967550703	75	64	10	0	0	0	0	11
7280	37.48250739339	82	71	10	0	1	0	0	11
7284	37.52536315921	78	70	6	1	1	0	0	8
7288	37.5682428038	70	64	3	1	2	0	0	6
7292	37.6111463265	69	63	2	4	0	0	0	6
7296	37.65407372662	76	67	7	2	0	0	0	9
7300	37.69702500349	79	66	12	1	0	0	0	13
7304	37.74000015643	93	77	11	3	1	0	1	16
7308	37.78299918476	113	94	13	3	2	0	0	19
7312	37.82602208781	126	107	16	3	0	0	0	19
7316	37.8690688649	140	107	27	3	2	1	0	33
7320	37.91213951536	129	105	19	4	1	0	0	24
7324	37.9552340385	127	93	27	5	1	0	1	34
7328	37.99835243365	118	94	16	4	2	2	0	24
7332	38.04149470014	105	91	9	4	1	0	0	14
7336	38.08466083728	88	68	13	3	4	0	0	20
7340	38.1278508444	89	74	12	2	1	0	0	15
7344	38.17106472083	78	72	4	0	1	1	0	6
7348	38.21430246588	70	59	10	1	0	0	0	11
7352	38.25756407888	71	56	6	7	1	1	0	15
7356	38.30084955915	68	58	9	0	0	0	0	10
7360	38.34415890602	77	62	9	3	3	0	0	15
7364	38.38749211881	75	69	5	1	0	0	0	6
7368	38.43084919684	56	53	2	0	1	0	0	3
7372	38.47423013944	72	64	8	0	0	0	0	8
7376	38.51763494593	76	68	4	3	0	0	1	8
7380	38.56106361562	69	58	10	0	1	0	0	11
7384	38.60451614786	64	55	7	1	1	0	0	9
7388	38.64799254195	77	66	7	4	0	0	0	11
7392	38.69149279722	64	52	5	4	3	0	0	12
7396	38.735016913	68	56	9	2	0	0	1	12
7400	38.77856488861	110	90	11	7	2	0	0	20
7404	38.82213672337	131	104	21	5	1	0	0	27
7408	38.8657324166	138	99	28	7	3	1	0	39
7412	38.90935196763	145	110	28	6	1	0	0	35
7416	38.95299537579	142	103	28	9	1	0	0	39
7420	38.99666264038	121	98	15	5	2	0	0	23
7424	39.04035376075	107	84	13	8	2	0	0	23
7428	39.08406873621	105	89	10	4	2	0	0	16
7432	39.12780756608	93	73	16	4	0	0	0	20
7436	39.17157024968	86	80	3	3	0	0	0	6
7440	39.21535678635	75	64	6	3	1	0	0	11
7444	39.2591671754	64	49	13	2	0	0	0	15
7448	39.30300141616	63	55	6	2	0	0	0	8
7452	39.34685950795	70	63	6	0	1	0	0	7
7456	39.39074145009	70	60	9	0	1	0	0	10
7460	39.43464724191	75	62	8	4	1	0	0	13
7464	39.47857688273	75	62	8	2	3	0	0	13
7468	39.52253037188	83	77	4	1	0	1	0	6
7472	39.56650770867	62	55	4	2	1	0	0	7
7476	39.61050889242	65	56	5	3	1	0	0	9
7480	39.65453392248	108	97	4	5	2	0	0	11
7484	39.69858279814	213	196	11	4	2	0	0	17
7488	39.74265551875	338	315	17	4	2	0	0	23
7492	39.78675208362	488	447	26	10	4	1	0	41
7496	39.83087249208	675	634	28	9	3	1	0	41
7500	39.87501674344	667	616	32	13	6	0	0	51
7504	39.91918483704	582	521	39	18	3	1	0	61
7508	39.96337677219	360	312	32	13	3	0	0	48
7512	40.00759254822	266	223	19	13	9	2	0	43
7516	40.05183216446	153	132	15	5	1	0	0	21
7520	40.09609562022	140	111	21	7	1	0	0	29
7524	40.14038291482	104	92	5	5	1	1	0	12
7528	40.1846940476	96	84	5	5	2	0	0	12
7532	40.22902901788	95	82	6	5	1	1	0	13
7536	40.27338782497	80	73	3	2	1	0	0	7
7540	40.3177704682	90	82	4	3	1	0	0	8
7544	40.3621769469	81	72	7	1	1	0	0	9
7548	40.40660726039	80	72	5	2	1	0	0	8
7552	40.45106140798	80	70	8	1	1	0	0	10
7556	40.49553938901	81	68	9	2	1	1	0	13
7560	40.5400412028	68	59	7	1	1	0	0	9
7564	40.58456684867	88	70	13	5	0	0	0	18
7568	40.62911632595	81	71	6	2	2	0	0	10
7572	40.67368963395	93	69	15	7	2	0	0	24
7576	40.718286772	146	106	20	16	1	2	1	40
7580	40.76290773942	173	106	34	24	5	4	0	67
7584	40.80755253554	213	126	48	28	8	3	0	87
7588	40.85222115969	199	113	54	25	6	1	0	86
7592	40.89691361117	221	127	59	24	8	3	0	94
7596	40.94162988932	236	123	69	23	19	2	0	113
7600	40.98636999347	228	128	68	24	5	2	1	100
7604	41.03113392292	177	102	44	19	12	0	0	75
7608	41.07592167701	131	90	18	19	3	0	1	41
7612	41.12073325506	124	89	16	12	5	0	2	35
7616	41.16556865639	103	67	21	10	4	1	0	36
7620	41.21042788033	87	68	15	3	1	0	0	19
7624	41.2553109262	85	72	6	4	2	1	0	13
7628	41.30021779332	91	82	6	3	0	0	0	9
7632	41.34514848102	105	87	10	3	4	1	0	18
7636	41.39010298862	98	87	11	0	0	0	0	11
7640	41.43508131543	107	93	12	2	0	0	0	14
7644	41.4800834608	84	74	6	1	1	2	0	10
7648	41.52510942403	93	77	10	5	1	0	0	16
7652	41.57015920445	109	84	15	7	3	0	0	25
7656	41.61523280139	126	101	14	7	3	0	1	25
7660	41.66033021417	153	92	35	18	6	2	0	61
7664	41.70545144211	227	109	59	45	13	1	0	118
7668	41.75059648453	304	145	86	46	21	5	0	159
7672	41.79576534076	406	184	123	76	17	6	0	222
7676	41.84095801012	508	220	150	100	27	10	0	288
7680	41.88617449194	562	247	164	112	31	6	0	315
7684	41.93141478553	565	237	142	140	35	10	1	328
7688	41.97667889023	457	181	142	102	26	4	1	276
7692	42.02196680535	412	176	121	87	23	4	1	236
7696	42.06727853021	320	157	76	68	17	1	1	163
7700	42.11261406415	227	97	63	46	17	3	0	130
7704	42.15797340648	186	115	28	33	8	1	0	71
7708	42.20335655653	137	88	24	17	6	2	0	49
7712	42.24876351362	120	91	15	7	6	1	0	29
7716	42.29419427707	109	87	11	8	2	1	0	22
7720	42.33964884621	111	94	10	4	3	0	0	17
7724	42.38512722036	106	90	8	4	3	0	0	16
7728	42.43062939884	113	88	15	6	3	0	0	25
7732	42.47615538098	108	93	8	5	2	0	0	15
7736	42.5217051661	117	101	12	1	1	1	1	16
7740	42.56727875352	98	82	9	3	3	1	0	16
7744	42.61287614257	106	73	15	12	5	1	0	33
7748	42.65849733256	150	91	24	24	9	2	0	59
7752	42.70414232283	189	109	42	24	10	4	0	80
7756	42.7498111127	316	151	83	55	17	8	2	165
7760	42.79550370148	444	180	126	94	36	7	0	264
7764	42.84122008851	541	211	147	126	49	6	2	330
7768	42.8869602731	616	226	189	138	56	6	1	390
7772	42.93272425458	600	213	184	135	54	12	2	387
7776	42.97851203227	536	195	163	122	46	8	2	341
7780	43.0243236055	406	170	109	87	32	7	1	236
7784	43.07015897359	301	132	81	61	20	7	0	169
7788	43.11601813585	217	93	62	35	21	6	0	124
7792	43.16190109163	174	109	29	24	8	4	0	65
7796	43.20780784023	119	79	15	19	5	1	0	40
7800	43.25373838098	111	80	18	10	3	0	0	31
7804	43.29969271321	91	72	11	1	6	1	0	19
7808	43.34567083623	109	90	9	6	2	1	0	19
7812	43.39167274938	113	93	12	5	2	0	0	20
7816	43.43769845197	85	68	11	4	2	0	0	17
7820	43.48374794332	119	96	13	6	3	1	0	23
7824	43.52982122277	112	93	9	7	1	1	0	19
7828	43.57591828963	110	74	21	9	5	0	1	36
7832	43.62203914323	169	139	13	13	3	1	0	30
7836	43.66818378289	281	233	23	18	6	1	0	48
7840	43.71435220794	608	509	46	33	18	1	1	99
7844	43.76054441769	1073	915	85	46	21	6	0	158
7848	43.80676041147	1437	1208	115	86	26	2	0	229
7852	43.8530001886	1940	1605	173	121	33	8	0	335
7856	43.89926374841	1908	1514	203	133	49	6	3	394
7860	43.94555109022	1423	1100	151	115	52	5	0	323
7864	43.99186221336	1011	732	119	102	43	13	0	279
7868	44.03819711713	629	400	111	84	26	6	2	229
7872	44.08455580088	367	218	70	49	22	5	1	149
7876	44.13093826393	218	112	40	44	18	4	0	106
7880	44.17734450558	167	103	22	26	10	5	1	64
7884	44.22377452518	148	117	17	10	4	0	0	31
7888	44.27022832204	112	83	20	4	4	1	0	29
7892	44.31670589548	101	74	15	9	3	0	0	27
7896	44.36320724484	111	85	16	5	4	1	0	26
7900	44.40973236942	102	76	14	5	6	1	0	26
7904	44.45628126857	131	99	18	9	5	0	0	32
7908	44.50285394159	115	67	24	16	7	1	0	48
7912	44.54945038781	177	103	33	15	19	7	0	74
7916	44.59607060655	179	97	40	29	9	3	1	82
7920	44.64271459715	292	103	90	62	25	12	0	189
7924	44.68938235892	513	153	167	123	57	11	1	360
7928	44.73607389118	894	222	269	265	109	25	2	672
7932	44.78278919326	1473	319	515	435	155	38	10	1154
7936	44.82952826448	1991	418	663	605	240	55	10	1573
7940	44.87629110416	2383	450	873	699	273	73	14	1933
7944	44.92307771163	2581	518	914	775	289	68	15	2063
7948	44.96988808622	2364	428	838	723	293	71	8	1936
7952	45.01672222724	1951	328	669	631	253	56	11	1623
7956	45.06358013401	1363	232	460	447	161	51	11	1131
7960	45.11046180587	901	188	302	272	99	34	6	713
7964	45.15736724213	553	138	158	181	57	17	2	415
7968	45.20429644211	320	100	72	77	55	14	2	220
7972	45.25124940515	186	61	50	42	28	5	0	125
7976	45.29822613056	135	61	32	23	14	4	1	74
7980	45.34522661767	114	65	23	14	9	3	0	49
7984	45.39225086579	102	58	20	16	6	1	1	44
7988	45.43929887426	93	73	11	4	5	0	0	20
7992	45.4863706424	88	66	6	11	4	0	0	22
7996	45.53346616952	102	74	17	6	2	3	0	28
[truncated: 8,000 more rows]
